# Supplementary material for: Bivariate genome-wide association analyses of the broad depression phenotype combined with major depressive disorder, bipolar disorder or schizophrenia reveal eight novel genetic loci for depression
Source: Mol Psychiatry. 2019 Jan 9;25(7):1420–9. doi: 10.1038/s41380-018-0336-6 (PMC7303007; doi:10.1038/s41380-018-0336-6)
Supplement: Supplementary file 5 — Supplementary Table 3 [file 41380_2018_336_MOESM5_ESM.xlsx]

## Sheet: in-silico_Sequencing
Supplementary Table 3. The results of in silico sequencing and in silico pleiotropy analysis. AF_EUR indicates the allele frequency of the alternative allele (A2) in the European population.
Entry	#gSNP	gSNP	linked_SNP	chr	pos_37	A1	A2	LD	cytoband	AF_EUR	type	gene	exonic_type	exonic_detail	gwasCatalog
1	1	rs301806	rs301806	1	8482078	C	T	1	1p36.23	0.5268	intronic	RERE	NA	NA	Allergic disease (asthma, hay fever or eczema)
2	1	rs301806	rs301807	1	8484823	A	G	0.99639	1p36.23	0.5278	ncRNA_intronic	LOC102724552	NA	NA	Vitiligo,Sum eosinophil basophil counts
3	1	rs301806	rs301805	1	8481016	T	G	0.996378	1p36.23	0.5278	intronic	RERE	NA	NA	NA
4	1	rs301806	rs301802	1	8497307	T	A	0.985709	1p36.23	0.5288	intronic	RERE	NA	NA	NA
5	1	rs301806	rs301799	1	8489302	C	T	0.985601	1p36.23	0.5268	ncRNA_intronic	LOC102724552	NA	NA	Thyroid peroxidase antibody positivity
6	1	rs301806	rs301819	1	8501786	A	G	0.968422	1p36.23	0.5338	intronic	RERE	NA	NA	NA
7	1	rs301806	rs301816	1	8505058	G	A	0.961139	1p36.23	0.5258	intronic	RERE	NA	NA	NA
8	1	rs301806	rs159963	1	8504421	C	A	0.961139	1p36.23	0.5258	intronic	RERE	NA	NA	Eosinophil percentage of granulocytes,Eosinophil percentage of white cells,Neutrophil percentage of granulocytes,Eosinophil counts
9	1	rs301806	rs3795310	1	8431607	C	T	0.899323	1p36.23	0.495	intronic	RERE	NA	NA	NA
10	1	rs301806	rs159960	1	8476428	A	G	0.878571	1p36.23	0.5119	intronic	RERE	NA	NA	NA
11	1	rs301806	rs1884352	1	8537289	G	A	0.78778	1p36.23	0.5676	intronic	RERE	NA	NA	NA
12	1	rs301806	rs301814	1	8510577	T	C	0.737937	1p36.23	0.5855	intronic	RERE	NA	NA	NA
13	1	rs301806	rs11121199	1	8600192	G	A	0.737172	1p36.23	0.5855	intronic	RERE	NA	NA	NA
14	1	rs301806	rs1463049	1	8597108	A	T	0.737172	1p36.23	0.5855	intronic	RERE	NA	NA	NA
15	1	rs301806	rs1463051	1	8596893	T	A	0.737172	1p36.23	0.5855	intronic	RERE	NA	NA	NA
16	1	rs301806	rs61783642	1	8591397	T	C	0.737172	1p36.23	0.5855	intronic	RERE	NA	NA	NA
17	1	rs301806	rs6577492	1	8575064	C	A	0.737172	1p36.23	0.5855	intronic	RERE	NA	NA	NA
18	1	rs301806	rs6577491	1	8574972	G	T	0.737172	1p36.23	0.5855	intronic	RERE	NA	NA	NA
19	1	rs301806	rs7520617	1	8573717	C	T	0.737172	1p36.23	0.5855	intronic	RERE	NA	NA	NA
20	1	rs301806	rs7542312	1	8573471	G	C	0.737172	1p36.23	0.5855	intronic	RERE	NA	NA	NA
21	1	rs301806	rs6669503	1	8564301	C	G	0.737172	1p36.23	0.5855	intronic	RERE	NA	NA	NA
22	1	rs301806	rs10864354	1	8549741	C	T	0.737172	1p36.23	0.5855	intronic	RERE	NA	NA	NA
23	1	rs301806	rs12724979	1	8542700	G	C	0.737172	1p36.23	0.5855	intronic	RERE	NA	NA	NA
24	1	rs301806	rs11121186	1	8540341	G	A	0.737172	1p36.23	0.5855	intronic	RERE	NA	NA	NA
25	1	rs301806	rs1024197	1	8537058	C	G	0.737172	1p36.23	0.5855	intronic	RERE	NA	NA	NA
26	1	rs301806	rs11121205	1	8658085	G	A	0.736265	1p36.23	0.5885	intronic	RERE	NA	NA	NA
27	1	rs301806	rs1809332	1	8656434	C	T	0.736265	1p36.23	0.5885	intronic	RERE	NA	NA	NA
28	1	rs301806	rs11121204	1	8654305	G	A	0.736265	1p36.23	0.5885	intronic	RERE	NA	NA	NA
29	1	rs301806	rs922366	1	8653733	C	A	0.736265	1p36.23	0.5885	intronic	RERE	NA	NA	NA
30	1	rs301806	rs6664111	1	8653484	T	A	0.736265	1p36.23	0.5885	intronic	RERE	NA	NA	NA
31	1	rs301806	rs7537982	1	8644007	C	T	0.736265	1p36.23	0.5885	intronic	RERE	NA	NA	NA
32	1	rs301806	rs6663123	1	8642931	T	C	0.736265	1p36.23	0.5885	intronic	RERE	NA	NA	NA
33	1	rs301806	rs1061039	1	8642588	T	C	0.736265	1p36.23	0.5885	intronic	RERE	NA	NA	NA
34	1	rs301806	rs7547411	1	8638145	A	G	0.736265	1p36.23	0.5885	intronic	RERE	NA	NA	NA
35	1	rs301806	rs6702060	1	8607024	G	A	0.733753	1p36.23	0.5845	intronic	RERE	NA	NA	NA
36	1	rs301806	rs35865480	1	8603777	C	T	0.733753	1p36.23	0.5845	intronic	RERE	NA	NA	NA
37	1	rs301806	rs1463050	1	8597042	G	A	0.733753	1p36.23	0.5845	intronic	RERE	NA	NA	NA
38	1	rs301806	rs12131864	1	8591162	A	G	0.733753	1p36.23	0.5845	intronic	RERE	NA	NA	NA
39	1	rs301806	rs6577496	1	8581227	C	A	0.733753	1p36.23	0.5845	intronic	RERE	NA	NA	NA
40	1	rs301806	rs6577494	1	8576925	C	T	0.733753	1p36.23	0.5845	intronic	RERE	NA	NA	NA
41	1	rs301806	rs6668508	1	8574118	C	T	0.733753	1p36.23	0.5845	intronic	RERE	NA	NA	NA
42	1	rs301806	rs11121194	1	8569906	C	T	0.733753	1p36.23	0.5845	intronic	RERE	NA	NA	NA
43	1	rs301806	rs10864356	1	8569871	A	T	0.733753	1p36.23	0.5845	intronic	RERE	NA	NA	NA
44	1	rs301806	rs7518608	1	8557320	C	G	0.733753	1p36.23	0.5845	intronic	RERE	NA	NA	NA
45	1	rs301806	rs7527389	1	8556545	A	G	0.733753	1p36.23	0.5845	intronic	RERE	NA	NA	NA
46	1	rs301806	rs6677736	1	8552804	A	T	0.733753	1p36.23	0.5845	intronic	RERE	NA	NA	NA
47	1	rs301806	rs4908761	1	8552219	G	A	0.733753	1p36.23	0.5845	intronic	RERE	NA	NA	NA
48	1	rs301806	rs10864353	1	8549716	A	G	0.733753	1p36.23	0.5845	intronic	RERE	NA	NA	NA
49	1	rs301806	rs6674651	1	8548558	G	T	0.733753	1p36.23	0.5845	intronic	RERE	NA	NA	NA
50	1	rs301806	rs12046643	1	8547866	A	C	0.733753	1p36.23	0.5845	intronic	RERE	NA	NA	NA
51	1	rs301806	rs7551849	1	8539463	A	G	0.733753	1p36.23	0.5845	intronic	RERE	NA	NA	NA
52	1	rs301806	rs4480384	1	8659714	A	G	0.733347	1p36.23	0.5895	intronic	RERE	NA	NA	NA
53	1	rs301806	rs2100888	1	8659282	T	A	0.733347	1p36.23	0.5895	intronic	RERE	NA	NA	NA
54	1	rs301806	rs12756257	1	8616933	C	A	0.73298	1p36.23	0.5845	intronic	RERE	NA	NA	NA
55	1	rs301806	rs6577501	1	8614926	T	C	0.73298	1p36.23	0.5845	intronic	RERE	NA	NA	NA
56	1	rs301806	rs1922983	1	8531326	A	G	0.73298	1p36.23	0.5845	intronic	RERE	NA	NA	NA
57	1	rs301806	rs7543004	1	8531111	A	G	0.73298	1p36.23	0.5845	intronic	RERE	NA	NA	NA
58	1	rs301806	rs910581	1	8529524	T	C	0.73298	1p36.23	0.5845	intronic	RERE	NA	NA	NA
59	1	rs301806	rs4908760	1	8526142	G	A	0.73298	1p36.23	0.5845	intronic	RERE	NA	NA	Vitiligo
60	1	rs301806	rs1318218	1	8658712	T	C	0.732816	1p36.23	0.5875	intronic	RERE	NA	NA	NA
61	1	rs301806	rs6681362	1	8658527	T	G	0.732816	1p36.23	0.5875	intronic	RERE	NA	NA	NA
62	1	rs301806	rs6666191	1	8658442	C	T	0.732816	1p36.23	0.5875	intronic	RERE	NA	NA	NA
63	1	rs301806	rs6675443	1	8651582	T	A	0.732816	1p36.23	0.5875	intronic	RERE	NA	NA	NA
64	1	rs301806	rs7526171	1	8650185	T	C	0.732816	1p36.23	0.5875	intronic	RERE	NA	NA	NA
65	1	rs301806	rs6670508	1	8647917	G	C	0.732816	1p36.23	0.5875	intronic	RERE	NA	NA	NA
66	1	rs301806	rs1934138	1	8645816	G	A	0.732816	1p36.23	0.5875	intronic	RERE	NA	NA	NA
67	1	rs301806	rs11121202	1	8639357	T	C	0.732816	1p36.23	0.5875	intronic	RERE	NA	NA	NA
68	1	rs301806	rs12065127	1	8560646	T	C	0.730379	1p36.23	0.5835	intronic	RERE	NA	NA	NA
69	1	rs301806	rs2016084	1	8613418	C	A	0.730016	1p36.23	0.5855	intronic	RERE	NA	NA	NA
70	1	rs301806	rs11121201	1	8632791	A	T	0.729583	1p36.23	0.5835	intronic	RERE	NA	NA	NA
71	1	rs301806	rs1473420	1	8616838	T	G	0.729583	1p36.23	0.5835	intronic	RERE	NA	NA	NA
72	1	rs301806	rs6577502	1	8615577	T	C	0.729583	1p36.23	0.5835	intronic	RERE	NA	NA	NA
73	1	rs301806	rs6577499	1	8612104	G	C	0.729583	1p36.23	0.5835	intronic	RERE	NA	NA	NA
74	1	rs301806	rs4351668	1	8535818	C	T	0.729583	1p36.23	0.5835	intronic	RERE	NA	NA	NA
75	1	rs301806	rs6577488	1	8534529	T	C	0.729583	1p36.23	0.5835	intronic	RERE	NA	NA	NA
76	1	rs301806	rs12061328	1	8531963	C	T	0.729583	1p36.23	0.5835	intronic	RERE	NA	NA	NA
77	1	rs301806	rs12080583	1	8524877	G	A	0.729583	1p36.23	0.5835	intronic	RERE	NA	NA	NA
78	1	rs301806	rs7530745	1	8557691	A	C	0.727398	1p36.23	0.5845	intronic	RERE	NA	NA	NA
79	1	rs301806	rs58440383	1	8583723	C	A	0.72464	1p36.23	0.5825	intronic	RERE	NA	NA	NA
80	1	rs301806	rs7544052	1	8677774	A	T	0.718611	1p36.23	0.5835	intronic	RERE	NA	NA	NA
81	1	rs301806	rs7532459	1	8677773	C	G	0.718611	1p36.23	0.5835	intronic	RERE	NA	NA	NA
82	1	rs301806	rs1381928	1	8690933	G	A	0.716486	1p36.23	0.5845	intronic	RERE	NA	NA	NA
83	1	rs301806	rs35570980	1	8560932	G	A	0.713955	1p36.23	0.5189	intronic	RERE	NA	NA	NA
84	1	rs301806	rs6577513	1	8702753	G	A	0.712362	1p36.23	0.5835	intronic	RERE	NA	NA	NA
85	1	rs301806	rs6577509	1	8699047	T	C	0.712362	1p36.23	0.5835	intronic	RERE	NA	NA	NA
86	1	rs301806	rs7520025	1	8698277	C	T	0.709145	1p36.23	0.5825	intronic	RERE	NA	NA	NA
87	1	rs301806	rs12136766	1	8663821	G	A	0.705394	1p36.23	0.5964	intronic	RERE	NA	NA	NA
88	1	rs301806	rs6701331	1	8670206	A	C	0.703416	1p36.23	0.5974	intronic	RERE	NA	NA	NA
89	1	rs301806	rs1890572	1	8696006	T	C	0.702953	1p36.23	0.5825	intronic	RERE	NA	NA	NA
90	1	rs301806	rs6692693	1	8707116	T	G	0.690585	1p36.23	0.5954	intronic	RERE	NA	NA	NA
91	1	rs301806	rs11121210	1	8708529	T	C	0.689284	1p36.23	0.5934	intronic	RERE	NA	NA	NA
92	1	rs301806	rs6674832	1	8691879	T	C	0.689284	1p36.23	0.5934	intronic	RERE	NA	NA	NA
93	1	rs301806	rs1953827	1	8679848	G	A	0.689284	1p36.23	0.5934	intronic	RERE	NA	NA	NA
94	1	rs301806	rs150257084	1	8581258	C	A	0.68721	1p36.23	0.5706	intronic	RERE	NA	NA	NA
95	1	rs301806	rs147119889	1	8581257	T	A	0.68721	1p36.23	0.5706	intronic	RERE	NA	NA	NA
96	1	rs301806	rs1463052	1	8701231	A	G	0.686081	1p36.23	0.5924	intronic	RERE	NA	NA	NA
97	1	rs301806	rs11121209	1	8686862	G	A	0.686081	1p36.23	0.5924	intronic	RERE	NA	NA	NA
98	1	rs301806	rs7513420	1	8681044	T	C	0.686081	1p36.23	0.5924	intronic	RERE	NA	NA	NA
99	1	rs301806	rs2401138	1	8704059	G	C	0.685113	1p36.23	0.5924	intronic	RERE	NA	NA	NA
100	1	rs301806	rs1463053	1	8705037	G	A	0.681932	1p36.23	0.5915	intronic	RERE	NA	NA	NA
101	1	rs301806	rs10779704	1	8693537	A	C	0.681932	1p36.23	0.5915	intronic	RERE	NA	NA	NA
102	1	rs301806	rs77896876	1	8581256	C	G	0.665014	1p36.23	0.5596	intronic	RERE	NA	NA	NA
103	1	rs301806	rs71509050	1	8581253	G	A	0.665014	1p36.23	0.5596	intronic	RERE	NA	NA	NA
104	1	rs301806	rs2045820	1	8738135	A	G	0.659043	1p36.23	0.5706	intronic	RERE	NA	NA	NA
105	1	rs301806	rs6695867	1	8730779	G	A	0.658313	1p36.23	0.5686	intronic	RERE	NA	NA	NA
106	1	rs301806	rs11121212	1	8725993	C	T	0.658313	1p36.23	0.5686	intronic	RERE	NA	NA	NA
107	1	rs301806	rs10864360	1	8724522	C	T	0.654449	1p36.23	0.5676	intronic	RERE	NA	NA	NA
108	1	rs301806	rs11121216	1	8738944	A	G	0.653833	1p36.23	0.5726	intronic	RERE	NA	NA	NA
109	1	rs301806	rs4908507	1	8738937	C	T	0.653833	1p36.23	0.5726	intronic	RERE	NA	NA	NA
110	1	rs301806	rs2401137	1	8693324	T	A	0.646568	1p36.23	0.5736	intronic	RERE	NA	NA	Tonsillectomy
111	1	rs301806	rs6577514	1	8712743	T	G	0.637645	1p36.23	0.5795	intronic	RERE	NA	NA	NA
112	1	rs301806	rs3737670	1	8716543	G	C	0.634835	1p36.23	0.5785	intronic	RERE	NA	NA	NA
113	1	rs301806	rs7556169	1	8741401	A	G	0.631774	1p36.23	0.5795	intronic	RERE	NA	NA	NA
114	1	rs301806	rs10864362	1	8732454	A	C	0.631774	1p36.23	0.5795	intronic	RERE	NA	NA	NA
115	1	rs301806	rs12048009	1	8624891	A	G	0.631538	1p36.23	0.5616	intronic	RERE	NA	NA	NA
116	1	rs301806	rs10864361	1	8726721	T	C	0.63092	1p36.23	0.5775	intronic	RERE	NA	NA	NA
117	1	rs301806	rs6693009	1	8743710	A	G	0.629637	1p36.23	0.5825	intronic	RERE	NA	NA	NA
118	1	rs301806	rs11121215	1	8733128	T	C	0.629637	1p36.23	0.5825	intronic	RERE	NA	NA	NA
119	1	rs301806	rs4908506	1	8728978	A	C	0.628166	1p36.23	0.5765	intronic	RERE	NA	NA	NA
120	1	rs301806	rs4908505	1	8728864	G	A	0.628166	1p36.23	0.5765	intronic	RERE	NA	NA	NA
121	1	rs301806	rs6577516	1	8714342	G	A	0.628166	1p36.23	0.5765	intronic	RERE	NA	NA	NA
122	1	rs301806	rs6577515	1	8714202	G	C	0.628166	1p36.23	0.5765	intronic	RERE	NA	NA	NA
123	1	rs301806	rs6577517	1	8735664	C	T	0.623938	1p36.23	0.5775	intronic	RERE	NA	NA	NA
124	1	rs301806	rs12030885	1	8781396	A	G	0.606978	1p36.23	0.5755	intronic	RERE	NA	NA	NA
125	1	rs301806	rs11121224	1	8773515	A	G	0.603141	1p36.23	0.5746	intronic	RERE	NA	NA	NA
126	1	rs301806	rs12075458	1	8758794	C	A	0.603141	1p36.23	0.5746	intronic	RERE	NA	NA	NA
127	1	rs301806	rs12564643	1	8793022	A	C	0.595506	1p36.23	0.5726	intronic	RERE	NA	NA	NA
128	1	rs301806	rs10399665	1	8407287	C	T	0.582327	1p36.23	0.5268	intergenic	SLC45A1(dist=3060),RERE(dist=5177)	NA	NA	NA
129	1	rs301806	rs7554486	1	8762357	G	A	0.563809	1p36.23	0.5825	intronic	RERE	NA	NA	NA
130	1	rs301806	rs2292242	1	8385059	C	T	0.561614	1p36.23	0.5805	intronic	SLC45A1	NA	NA	NA
131	1	rs301806	rs1844583	1	8383469	T	A	0.561614	1p36.23	0.5805	intronic	SLC45A1	NA	NA	NA
132	1	rs301806	rs1473496	1	8390051	G	A	0.559898	1p36.23	0.5109	intronic	SLC45A1	NA	NA	NA
133	1	rs301806	rs6677718	1	8832944	T	C	0.520753	1p36.23	0.5527	intronic	RERE	NA	NA	NA
134	1	rs301806	rs2401189	1	8818600	G	A	0.517257	1p36.23	0.5517	intronic	RERE	NA	NA	NA
135	1	rs301806	rs12403640	1	8817863	C	T	0.517257	1p36.23	0.5517	intronic	RERE	NA	NA	NA
136	1	rs301806	rs4908511	1	8812390	G	C	0.517257	1p36.23	0.5517	intronic	RERE	NA	NA	NA
137	1	rs301806	rs12028160	1	8812214	C	T	0.517257	1p36.23	0.5517	intronic	RERE	NA	NA	NA
138	1	rs301806	rs12024032	1	8808185	C	T	0.517257	1p36.23	0.5517	intronic	RERE	NA	NA	NA
139	2	rs1432639	rs1432639	1	72813218	C	A	1	1p31.1	0.6412	intergenic	NEGR1(dist=64941),LINC01360(dist=958635)	NA	NA	NA
140	2	rs1432639	rs1460942	1	72813256	A	T	1	1p31.1	0.6412	intergenic	NEGR1(dist=64979),LINC01360(dist=958597)	NA	NA	NA
141	2	rs1432639	rs1460943	1	72813129	C	T	1	1p31.1	0.6412	intergenic	NEGR1(dist=64852),LINC01360(dist=958724)	NA	NA	NA
142	2	rs1432639	rs2568961	1	72812747	C	T	1	1p31.1	0.6412	intergenic	NEGR1(dist=64470),LINC01360(dist=959106)	NA	NA	NA
143	2	rs1432639	rs2613494	1	72812657	A	G	1	1p31.1	0.6412	intergenic	NEGR1(dist=64380),LINC01360(dist=959196)	NA	NA	NA
144	2	rs1432639	rs2815752	1	72812440	G	A	1	1p31.1	0.6412	intergenic	NEGR1(dist=64163),LINC01360(dist=959413)	NA	NA	Body mass index
145	2	rs1432639	rs2815753	1	72812324	G	A	1	1p31.1	0.6412	intergenic	NEGR1(dist=64047),LINC01360(dist=959529)	NA	NA	NA
146	2	rs1432639	rs2568960	1	72812249	A	G	1	1p31.1	0.6412	intergenic	NEGR1(dist=63972),LINC01360(dist=959604)	NA	NA	NA
147	2	rs1432639	rs11209948	1	72811904	G	T	1	1p31.1	0.6412	intergenic	NEGR1(dist=63627),LINC01360(dist=959949)	NA	NA	NA
148	2	rs1432639	rs2568956	1	72764376	T	C	1	1p31.1	0.6412	intergenic	NEGR1(dist=16099),LINC01360(dist=1007477)	NA	NA	NA
149	2	rs1432639	rs2568952	1	72755105	C	G	1	1p31.1	0.6412	intergenic	NEGR1(dist=6828),LINC01360(dist=1016748)	NA	NA	NA
150	2	rs1432639	rs2815765	1	72752230	T	C	1	1p31.1	0.6412	intergenic	NEGR1(dist=3953),LINC01360(dist=1019623)	NA	NA	NA
151	2	rs1432639	rs3101336	1	72751185	T	C	1	1p31.1	0.6412	intergenic	NEGR1(dist=2908),LINC01360(dist=1020668)	NA	NA	Childhood body mass index,BMI in smokers,Body mass index (joint analysis main effects and smoking interaction),Obesity (early onset extreme),BMI (adjusted for smoking behaviour),Obesity,BMI in non-smokers,Body mass index,Menarche (age at onset)
152	2	rs1432639	rs3101337	1	72751134	C	T	1	1p31.1	0.6412	intergenic	NEGR1(dist=2857),LINC01360(dist=1020719)	NA	NA	NA
153	2	rs1432639	rs3101339	1	72748669	A	C	0.995413	1p31.1	0.6402	upstream	NEGR1(dist=392)	NA	NA	NA
154	2	rs1432639	rs2568958	1	72765116	G	A	0.995389	1p31.1	0.6421	intergenic	NEGR1(dist=16839),LINC01360(dist=1006737)	NA	NA	Obesity,Weight,Body mass index
155	2	rs1432639	rs11209943	1	72750500	A	G	0.990758	1p31.1	0.6412	intergenic	NEGR1(dist=2223),LINC01360(dist=1021353)	NA	NA	NA
156	2	rs1432639	rs10789336	1	72838406	G	A	0.945434	1p31.1	0.6352	intergenic	NEGR1(dist=90129),LINC01360(dist=933447)	NA	NA	Body mass index
157	2	rs1432639	rs11209951	1	72837490	C	T	0.945434	1p31.1	0.6352	intergenic	NEGR1(dist=89213),LINC01360(dist=934363)	NA	NA	Body mass index in physically active individuals,Body mass index in physically inactive individuals,Body mass index,Body mass index (joint analysis main effects and physical activity interaction)
158	2	rs1432639	rs1841499	1	72836456	A	T	0.945434	1p31.1	0.6352	intergenic	NEGR1(dist=88179),LINC01360(dist=935397)	NA	NA	NA
159	2	rs1432639	rs11209950	1	72829680	A	T	0.945434	1p31.1	0.6352	intergenic	NEGR1(dist=81403),LINC01360(dist=942173)	NA	NA	NA
160	2	rs1432639	rs6687024	1	72824860	C	T	0.945434	1p31.1	0.6352	intergenic	NEGR1(dist=76583),LINC01360(dist=946993)	NA	NA	NA
161	2	rs1432639	rs6661921	1	72824855	G	A	0.945434	1p31.1	0.6352	intergenic	NEGR1(dist=76578),LINC01360(dist=946998)	NA	NA	NA
162	2	rs1432639	rs990871	1	72823713	C	T	0.945434	1p31.1	0.6352	intergenic	NEGR1(dist=75436),LINC01360(dist=948140)	NA	NA	Subcutaneous adipose tissue
163	2	rs1432639	rs2012697	1	72819612	T	C	0.945434	1p31.1	0.6352	intergenic	NEGR1(dist=71335),LINC01360(dist=952241)	NA	NA	NA
164	2	rs1432639	rs11209952	1	72837500	C	T	0.94089	1p31.1	0.6362	intergenic	NEGR1(dist=89223),LINC01360(dist=934353)	NA	NA	NA
165	2	rs1432639	rs10889947	1	72828221	T	C	0.925304	1p31.1	0.6302	intergenic	NEGR1(dist=79944),LINC01360(dist=943632)	NA	NA	NA
166	2	rs1432639	rs7531118	1	72837239	T	C	0.688237	1p31.1	0.5537	intergenic	NEGR1(dist=88962),LINC01360(dist=934614)	NA	NA	Hip circumference,Body mass index in physically active individuals,Body mass index,Obesity,Waist circumference
167	2	rs1432639	rs10789340	1	72940273	A	G	0.664375	1p31.1	0.665	intergenic	NEGR1(dist=191996),LINC01360(dist=831580)	NA	NA	NA
168	2	rs1432639	rs2568955	1	72762169	T	C	0.650272	1p31.1	0.7555	intergenic	NEGR1(dist=13892),LINC01360(dist=1009684)	NA	NA	Educational attainment (years of education)
169	2	rs1432639	rs2815759	1	72760537	G	A	0.650272	1p31.1	0.7555	intergenic	NEGR1(dist=12260),LINC01360(dist=1011316)	NA	NA	NA
170	2	rs1432639	rs9425087	1	72763457	A	G	0.648337	1p31.1	0.2435	intergenic	NEGR1(dist=15180),LINC01360(dist=1008396)	NA	NA	NA
171	2	rs1432639	rs2613492	1	72758984	C	T	0.646673	1p31.1	0.7565	intergenic	NEGR1(dist=10707),LINC01360(dist=1012869)	NA	NA	NA
172	2	rs1432639	rs9424980	1	72759437	A	G	0.644746	1p31.1	0.2425	intergenic	NEGR1(dist=11160),LINC01360(dist=1012416)	NA	NA	NA
173	2	rs1432639	rs72942968	1	72758366	C	T	0.644746	1p31.1	0.2425	intergenic	NEGR1(dist=10089),LINC01360(dist=1013487)	NA	NA	NA
174	2	rs1432639	rs12135603	1	72758237	G	T	0.644746	1p31.1	0.2425	intergenic	NEGR1(dist=9960),LINC01360(dist=1013616)	NA	NA	NA
175	2	rs1432639	rs17526367	1	72756049	C	T	0.644746	1p31.1	0.2425	intergenic	NEGR1(dist=7772),LINC01360(dist=1015804)	NA	NA	NA
176	2	rs1432639	rs3101341	1	72747844	C	T	0.584183	1p31.1	0.5179	intronic	NEGR1	NA	NA	NA
177	2	rs1432639	rs1870676	1	72744996	T	C	0.57756	1p31.1	0.5179	intronic	NEGR1	NA	NA	NA
178	2	rs1432639	rs3101340	1	72744144	G	A	0.57756	1p31.1	0.4821	intronic	NEGR1	NA	NA	NA
179	2	rs1432639	rs9425081	1	72742235	G	T	0.57756	1p31.1	0.4821	intronic	NEGR1	NA	NA	NA
180	2	rs1432639	rs7549792	1	72740634	G	A	0.57756	1p31.1	0.4821	intronic	NEGR1	NA	NA	NA
181	2	rs1432639	rs11584611	1	72741829	T	C	0.576911	1p31.1	0.4831	intronic	NEGR1	NA	NA	NA
182	2	rs1432639	rs1776012	1	72717743	A	G	0.576911	1p31.1	0.4831	intronic	NEGR1	NA	NA	NA
183	2	rs1432639	rs1380995	1	72733841	A	T	0.57628	1p31.1	0.4841	intronic	NEGR1	NA	NA	NA
184	2	rs1432639	rs9424977	1	72725344	T	C	0.57628	1p31.1	0.4841	intronic	NEGR1	NA	NA	NA
185	2	rs1432639	rs12137231	1	72735458	T	C	0.569546	1p31.1	0.4801	intronic	NEGR1	NA	NA	NA
186	2	rs1432639	rs1841493	1	72849086	G	A	0.545064	1p31.1	0.6133	intergenic	NEGR1(dist=100809),LINC01360(dist=922767)	NA	NA	NA
187	2	rs1432639	rs1599335	1	72847620	A	C	0.545064	1p31.1	0.6133	intergenic	NEGR1(dist=99343),LINC01360(dist=924233)	NA	NA	NA
188	2	rs1432639	rs1445581	1	72899359	A	G	0.538282	1p31.1	0.6113	intergenic	NEGR1(dist=151082),LINC01360(dist=872494)	NA	NA	NA
189	2	rs1432639	rs1445582	1	72897985	C	A	0.538282	1p31.1	0.6113	intergenic	NEGR1(dist=149708),LINC01360(dist=873868)	NA	NA	NA
190	2	rs1432639	rs980243	1	72897106	A	G	0.538282	1p31.1	0.6113	intergenic	NEGR1(dist=148829),LINC01360(dist=874747)	NA	NA	NA
191	2	rs1432639	rs2422221	1	72896654	C	T	0.538282	1p31.1	0.6113	intergenic	NEGR1(dist=148377),LINC01360(dist=875199)	NA	NA	NA
192	2	rs1432639	rs2166314	1	72895551	C	T	0.538282	1p31.1	0.6113	intergenic	NEGR1(dist=147274),LINC01360(dist=876302)	NA	NA	NA
193	2	rs1432639	rs6424470	1	72893683	T	G	0.538282	1p31.1	0.6113	intergenic	NEGR1(dist=145406),LINC01360(dist=878170)	NA	NA	NA
194	2	rs1432639	rs6424469	1	72893648	C	A	0.538282	1p31.1	0.6113	intergenic	NEGR1(dist=145371),LINC01360(dist=878205)	NA	NA	NA
195	2	rs1432639	rs75694800	1	72891703	C	G	0.538282	1p31.1	0.6113	intergenic	NEGR1(dist=143426),LINC01360(dist=880150)	NA	NA	NA
196	2	rs1432639	rs10889952	1	72890548	T	A	0.538282	1p31.1	0.6113	intergenic	NEGR1(dist=142271),LINC01360(dist=881305)	NA	NA	NA
197	2	rs1432639	rs10889951	1	72887886	G	A	0.538282	1p31.1	0.6113	intergenic	NEGR1(dist=139609),LINC01360(dist=883967)	NA	NA	NA
198	2	rs1432639	rs6673910	1	72886559	C	G	0.538282	1p31.1	0.6113	intergenic	NEGR1(dist=138282),LINC01360(dist=885294)	NA	NA	NA
199	2	rs1432639	rs7549534	1	72885969	G	C	0.538282	1p31.1	0.6113	intergenic	NEGR1(dist=137692),LINC01360(dist=885884)	NA	NA	NA
200	2	rs1432639	rs11209964	1	72885087	C	T	0.538282	1p31.1	0.6113	intergenic	NEGR1(dist=136810),LINC01360(dist=886766)	NA	NA	NA
201	2	rs1432639	rs10789339	1	72884712	G	A	0.538282	1p31.1	0.6113	intergenic	NEGR1(dist=136435),LINC01360(dist=887141)	NA	NA	NA
202	2	rs1432639	rs7532281	1	72882343	C	G	0.538282	1p31.1	0.6113	intergenic	NEGR1(dist=134066),LINC01360(dist=889510)	NA	NA	NA
203	2	rs1432639	rs11209961	1	72875646	T	A	0.538282	1p31.1	0.6113	intergenic	NEGR1(dist=127369),LINC01360(dist=896207)	NA	NA	NA
204	2	rs1432639	rs10789338	1	72875201	A	T	0.538282	1p31.1	0.6113	intergenic	NEGR1(dist=126924),LINC01360(dist=896652)	NA	NA	NA
205	2	rs1432639	rs1838662	1	72874257	C	T	0.538282	1p31.1	0.6113	intergenic	NEGR1(dist=125980),LINC01360(dist=897596)	NA	NA	NA
206	2	rs1432639	rs11209960	1	72871160	C	T	0.538282	1p31.1	0.6113	intergenic	NEGR1(dist=122883),LINC01360(dist=900693)	NA	NA	NA
207	2	rs1432639	rs4650133	1	72863906	G	A	0.538282	1p31.1	0.6113	intergenic	NEGR1(dist=115629),LINC01360(dist=907947)	NA	NA	NA
208	2	rs1432639	rs1824530	1	72863102	C	T	0.538282	1p31.1	0.6113	intergenic	NEGR1(dist=114825),LINC01360(dist=908751)	NA	NA	NA
209	2	rs1432639	rs1072882	1	72852995	G	A	0.538282	1p31.1	0.6113	intergenic	NEGR1(dist=104718),LINC01360(dist=918858)	NA	NA	NA
210	2	rs1432639	rs1961767	1	72852773	G	A	0.538282	1p31.1	0.6113	intergenic	NEGR1(dist=104496),LINC01360(dist=919080)	NA	NA	NA
211	2	rs1432639	rs12759396	1	72921381	G	A	0.536319	1p31.1	0.6113	intergenic	NEGR1(dist=173104),LINC01360(dist=850472)	NA	NA	NA
212	2	rs1432639	rs10889950	1	72887750	C	T	0.535241	1p31.1	0.6123	intergenic	NEGR1(dist=139473),LINC01360(dist=884103)	NA	NA	NA
213	2	rs1432639	rs1599334	1	72866574	T	G	0.535241	1p31.1	0.6123	intergenic	NEGR1(dist=118297),LINC01360(dist=905279)	NA	NA	NA
214	2	rs1432639	rs150612655	1	72857098	C	G	0.534911	1p31.1	0.6103	intergenic	NEGR1(dist=108821),LINC01360(dist=914755)	NA	NA	NA
215	2	rs1432639	rs12035763	1	72930635	T	C	0.533268	1p31.1	0.6123	intergenic	NEGR1(dist=182358),LINC01360(dist=841218)	NA	NA	NA
216	2	rs1432639	rs7523080	1	72927346	G	A	0.533268	1p31.1	0.6123	intergenic	NEGR1(dist=179069),LINC01360(dist=844507)	NA	NA	NA
217	2	rs1432639	rs4650139	1	72924848	C	T	0.533268	1p31.1	0.6123	intergenic	NEGR1(dist=176571),LINC01360(dist=847005)	NA	NA	NA
218	2	rs1432639	rs4650138	1	72924689	C	A	0.533268	1p31.1	0.6123	intergenic	NEGR1(dist=176412),LINC01360(dist=847164)	NA	NA	NA
219	2	rs1432639	rs2121055	1	72920283	A	G	0.533268	1p31.1	0.6123	intergenic	NEGR1(dist=172006),LINC01360(dist=851570)	NA	NA	NA
220	2	rs1432639	rs11209969	1	72916124	G	A	0.533268	1p31.1	0.6123	intergenic	NEGR1(dist=167847),LINC01360(dist=855729)	NA	NA	NA
221	2	rs1432639	rs7535539	1	72913499	C	A	0.533268	1p31.1	0.6123	intergenic	NEGR1(dist=165222),LINC01360(dist=858354)	NA	NA	NA
222	2	rs1432639	rs2422222	1	72912745	G	A	0.533268	1p31.1	0.6123	intergenic	NEGR1(dist=164468),LINC01360(dist=859108)	NA	NA	NA
223	2	rs1432639	rs11209968	1	72911317	T	A	0.533268	1p31.1	0.6123	intergenic	NEGR1(dist=163040),LINC01360(dist=860536)	NA	NA	NA
224	2	rs1432639	rs12026130	1	72910098	T	C	0.533268	1p31.1	0.6123	intergenic	NEGR1(dist=161821),LINC01360(dist=861755)	NA	NA	NA
225	2	rs1432639	rs4649956	1	72909435	C	T	0.533268	1p31.1	0.6123	intergenic	NEGR1(dist=161158),LINC01360(dist=862418)	NA	NA	NA
226	2	rs1432639	rs2121056	1	72906786	A	G	0.533268	1p31.1	0.6123	intergenic	NEGR1(dist=158509),LINC01360(dist=865067)	NA	NA	NA
227	2	rs1432639	rs1822977	1	72906443	A	G	0.533268	1p31.1	0.6123	intergenic	NEGR1(dist=158166),LINC01360(dist=865410)	NA	NA	NA
228	2	rs1432639	rs12035943	1	72904244	C	G	0.533268	1p31.1	0.6123	intergenic	NEGR1(dist=155967),LINC01360(dist=867609)	NA	NA	NA
229	2	rs1432639	rs7531797	1	72903118	A	G	0.533268	1p31.1	0.6123	intergenic	NEGR1(dist=154841),LINC01360(dist=868735)	NA	NA	NA
230	2	rs1432639	rs1596762	1	72902974	T	C	0.533268	1p31.1	0.6123	intergenic	NEGR1(dist=154697),LINC01360(dist=868879)	NA	NA	NA
231	2	rs1432639	rs6424471	1	72901752	T	G	0.533268	1p31.1	0.6123	intergenic	NEGR1(dist=153475),LINC01360(dist=870101)	NA	NA	NA
232	2	rs1432639	rs1373913	1	72901573	T	C	0.533268	1p31.1	0.6123	intergenic	NEGR1(dist=153296),LINC01360(dist=870280)	NA	NA	NA
233	2	rs1432639	rs7530496	1	72937842	A	G	0.530243	1p31.1	0.6133	intergenic	NEGR1(dist=189565),LINC01360(dist=834011)	NA	NA	NA
234	2	rs1432639	rs7534013	1	72909011	A	G	0.530243	1p31.1	0.6133	intergenic	NEGR1(dist=160734),LINC01360(dist=862842)	NA	NA	NA
235	2	rs1432639	rs2126077	1	72712607	A	T	0.528206	1p31.1	0.4563	intronic	NEGR1	NA	NA	NA
236	2	rs1432639	rs1822979	1	72951344	C	T	0.527243	1p31.1	0.6143	intergenic	NEGR1(dist=203067),LINC01360(dist=820509)	NA	NA	NA
237	2	rs1432639	rs4649957	1	72949748	A	T	0.527243	1p31.1	0.6143	intergenic	NEGR1(dist=201471),LINC01360(dist=822105)	NA	NA	NA
238	2	rs1432639	rs11209972	1	72944714	A	G	0.527243	1p31.1	0.6143	intergenic	NEGR1(dist=196437),LINC01360(dist=827139)	NA	NA	NA
239	2	rs1432639	rs145859253	1	72935211	A	G	0.526866	1p31.1	0.6123	intergenic	NEGR1(dist=186934),LINC01360(dist=836642)	NA	NA	NA
240	2	rs1432639	rs10889955	1	72910182	T	G	0.526866	1p31.1	0.6123	intergenic	NEGR1(dist=161905),LINC01360(dist=861671)	NA	NA	NA
241	2	rs1432639	rs2797543	1	72701100	G	A	0.516371	1p31.1	0.4761	intronic	NEGR1	NA	NA	NA
242	2	rs1432639	rs1194273	1	72696927	C	T	0.516371	1p31.1	0.4761	intronic	NEGR1	NA	NA	NA
243	2	rs1432639	rs1194277	1	72714331	C	G	0.515899	1p31.1	0.4771	intronic	NEGR1	NA	NA	NA
244	2	rs1432639	rs1194282	1	72713559	T	C	0.515899	1p31.1	0.4771	intronic	NEGR1	NA	NA	NA
245	2	rs1432639	rs1026566	1	72709042	G	A	0.512847	1p31.1	0.4751	intronic	NEGR1	NA	NA	NA
246	2	rs1432639	rs1194263	1	72708154	G	C	0.512847	1p31.1	0.4751	intronic	NEGR1	NA	NA	NA
247	2	rs1432639	rs1194269	1	72703860	G	A	0.512847	1p31.1	0.4751	intronic	NEGR1	NA	NA	NA
248	2	rs1432639	rs1205484	1	72695547	G	T	0.512847	1p31.1	0.4751	intronic	NEGR1	NA	NA	NA
249	2	rs1432639	rs1194286	1	72688503	G	A	0.512847	1p31.1	0.4751	intronic	NEGR1	NA	NA	NA
250	2	rs1432639	rs1194278	1	72714220	C	T	0.512381	1p31.1	0.4761	intronic	NEGR1	NA	NA	NA
251	2	rs1432639	rs1194281	1	72714003	T	C	0.512381	1p31.1	0.4761	intronic	NEGR1	NA	NA	NA
252	2	rs1432639	rs1194283	1	72713037	C	T	0.512381	1p31.1	0.4761	intronic	NEGR1	NA	NA	NA
253	2	rs1432639	rs1194284	1	72712529	A	C	0.512381	1p31.1	0.4761	intronic	NEGR1	NA	NA	NA
254	2	rs1432639	rs1026567	1	72708584	A	G	0.512381	1p31.1	0.4761	intronic	NEGR1	NA	NA	NA
255	2	rs1432639	rs1194265	1	72707226	A	G	0.512381	1p31.1	0.4761	intronic	NEGR1	NA	NA	NA
256	2	rs1432639	rs1194267	1	72704526	A	G	0.512381	1p31.1	0.4761	intronic	NEGR1	NA	NA	NA
257	2	rs1432639	rs1194270	1	72702313	T	C	0.512381	1p31.1	0.4761	intronic	NEGR1	NA	NA	NA
258	2	rs1432639	rs1209251	1	72701991	C	G	0.512381	1p31.1	0.4761	intronic	NEGR1	NA	NA	NA
259	2	rs1432639	rs1194271	1	72701965	A	G	0.512381	1p31.1	0.4761	intronic	NEGR1	NA	NA	NA
260	2	rs1432639	rs1675356	1	72683226	C	T	0.50983	1p31.1	0.4771	intronic	NEGR1	NA	NA	NA
261	2	rs1432639	rs2797540	1	72673194	G	A	0.50983	1p31.1	0.4771	intronic	NEGR1	NA	NA	NA
262	2	rs1432639	rs1194259	1	72681358	A	G	0.506343	1p31.1	0.4761	intronic	NEGR1	NA	NA	NA
263	2	rs1432639	rs1858600	1	72674489	C	T	0.506343	1p31.1	0.4761	intronic	NEGR1	NA	NA	NA
264	2	rs1432639	rs2821285	1	72667196	C	T	0.506343	1p31.1	0.4761	intronic	NEGR1	NA	NA	NA
265	2	rs1432639	rs6699841	1	72645850	G	A	0.50501	1p31.1	0.5249	intronic	NEGR1	NA	NA	NA
266	2	rs1432639	rs11209933	1	72647443	A	G	0.502892	1p31.1	0.5249	intronic	NEGR1	NA	NA	NA
267	2	rs1432639	rs11209932	1	72642877	A	G	0.502892	1p31.1	0.5249	intronic	NEGR1	NA	NA	NA
268	2	rs1432639	rs2821293	1	72642650	G	A	0.502892	1p31.1	0.5249	intronic	NEGR1	NA	NA	NA
269	2	rs1432639	rs2821295	1	72639856	G	A	0.502892	1p31.1	0.5249	intronic	NEGR1	NA	NA	NA
270	2	rs1432639	rs2630431	1	72634986	T	C	0.502892	1p31.1	0.5249	intronic	NEGR1	NA	NA	NA
271	2	rs1432639	rs2821296	1	72629795	T	C	0.502892	1p31.1	0.5249	intronic	NEGR1	NA	NA	NA
272	2	rs1432639	rs2821288	1	72661104	C	T	0.502461	1p31.1	0.4761	intronic	NEGR1	NA	NA	NA
273	2	rs1432639	rs6668604	1	72650925	G	T	0.502461	1p31.1	0.5239	intronic	NEGR1	NA	NA	NA
274	2	rs1432639	rs6699731	1	72645734	G	A	0.502461	1p31.1	0.5239	intronic	NEGR1	NA	NA	NA
275	2	rs1432639	rs12036585	1	72644116	C	T	0.502461	1p31.1	0.5239	intronic	NEGR1	NA	NA	NA
276	3	rs12129573	rs12129573	1	73768366	C	A	1	1p31.1	0.3966	intergenic	NEGR1(dist=1020089),LINC01360(dist=3487)	NA	NA	Schizophrenia
277	3	rs12129573	rs1160682	1	73816564	C	T	1	1p31.1	0.6034	intergenic	LINC01360(dist=12004),LINC02238(dist=323798)	NA	NA	NA
278	3	rs12129573	rs6684973	1	73801632	A	G	1	1p31.1	0.6034	ncRNA_exonic	LINC01360	NA	NA	NA
279	3	rs12129573	rs10890032	1	73789324	T	C	1	1p31.1	0.6034	ncRNA_intronic	LINC01360	NA	NA	Schizophrenia
280	3	rs12129573	rs2025080	1	73832675	C	T	0.900062	1p31.1	0.5795	intergenic	LINC01360(dist=28115),LINC02238(dist=307687)	NA	NA	NA
281	3	rs12129573	rs6689032	1	73829623	G	C	0.900062	1p31.1	0.5795	intergenic	LINC01360(dist=25063),LINC02238(dist=310739)	NA	NA	NA
282	3	rs12129573	rs7541529	1	73828831	G	T	0.900062	1p31.1	0.5795	intergenic	LINC01360(dist=24271),LINC02238(dist=311531)	NA	NA	NA
283	3	rs12129573	rs10789369	1	73824909	A	G	0.900062	1p31.1	0.5795	intergenic	LINC01360(dist=20349),LINC02238(dist=315453)	NA	NA	Schizophrenia
284	3	rs12129573	rs1923207	1	73803542	G	A	0.900062	1p31.1	0.5795	ncRNA_exonic	LINC01360	NA	NA	NA
285	3	rs12129573	rs10890033	1	73796794	A	G	0.900062	1p31.1	0.5795	ncRNA_intronic	LINC01360	NA	NA	NA
286	3	rs12129573	rs10732841	1	73786858	G	T	0.900062	1p31.1	0.5795	ncRNA_intronic	LINC01360	NA	NA	NA
287	3	rs12129573	rs7528322	1	73784686	G	A	0.900062	1p31.1	0.5795	ncRNA_intronic	LINC01360	NA	NA	NA
288	3	rs12129573	rs11210207	1	73782938	C	T	0.900062	1p31.1	0.5795	ncRNA_intronic	LINC01360	NA	NA	NA
289	3	rs12129573	rs12061680	1	73778378	G	A	0.900062	1p31.1	0.5795	ncRNA_intronic	LINC01360	NA	NA	NA
290	3	rs12129573	rs11210205	1	73778100	C	T	0.900062	1p31.1	0.5795	ncRNA_intronic	LINC01360	NA	NA	NA
291	3	rs12129573	rs11210204	1	73777991	C	G	0.900062	1p31.1	0.5795	ncRNA_intronic	LINC01360	NA	NA	NA
292	3	rs12129573	rs6424548	1	73776850	A	C	0.900062	1p31.1	0.5795	ncRNA_intronic	LINC01360	NA	NA	NA
293	3	rs12129573	rs6424547	1	73776696	C	G	0.900062	1p31.1	0.5795	ncRNA_intronic	LINC01360	NA	NA	NA
294	3	rs12129573	rs6424546	1	73776673	G	A	0.900062	1p31.1	0.5795	ncRNA_exonic	LINC01360	NA	NA	NA
295	3	rs12129573	rs11210203	1	73775513	A	G	0.900062	1p31.1	0.5795	ncRNA_intronic	LINC01360	NA	NA	NA
296	3	rs12129573	rs1475063	1	73773255	A	G	0.900062	1p31.1	0.5795	ncRNA_exonic	LINC01360	NA	NA	NA
297	3	rs12129573	rs1475062	1	73773189	G	A	0.900062	1p31.1	0.5795	ncRNA_exonic	LINC01360	NA	NA	NA
298	3	rs12129573	rs1475061	1	73772981	A	C	0.900062	1p31.1	0.5795	ncRNA_exonic	LINC01360	NA	NA	NA
299	3	rs12129573	rs58693447	1	73772144	G	A	0.900062	1p31.1	0.5795	ncRNA_intronic	LINC01360	NA	NA	NA
300	3	rs12129573	rs9425118	1	73771766	T	C	0.900062	1p31.1	0.5795	upstream	LINC01360(dist=87)	NA	NA	NA
301	3	rs12129573	rs1923202	1	73771528	A	G	0.900062	1p31.1	0.5795	upstream	LINC01360(dist=325)	NA	NA	NA
302	3	rs12129573	rs1923201	1	73771457	A	G	0.900062	1p31.1	0.5795	upstream	LINC01360(dist=396)	NA	NA	NA
303	3	rs12129573	rs12145432	1	73769330	G	T	0.900062	1p31.1	0.4205	intergenic	NEGR1(dist=1021053),LINC01360(dist=2523)	NA	NA	NA
304	3	rs12129573	rs12145429	1	73769279	G	A	0.900062	1p31.1	0.4205	intergenic	NEGR1(dist=1021002),LINC01360(dist=2574)	NA	NA	NA
305	3	rs12129573	rs12128495	1	73767587	C	T	0.900062	1p31.1	0.4205	intergenic	NEGR1(dist=1019310),LINC01360(dist=4266)	NA	NA	NA
306	3	rs12129573	rs11210202	1	73767064	C	G	0.900062	1p31.1	0.4205	intergenic	NEGR1(dist=1018787),LINC01360(dist=4789)	NA	NA	NA
307	3	rs12129573	rs11210201	1	73766431	G	T	0.900062	1p31.1	0.4205	intergenic	NEGR1(dist=1018154),LINC01360(dist=5422)	NA	NA	NA
308	3	rs12129573	rs7554968	1	73840843	T	C	0.896872	1p31.1	0.5785	intergenic	LINC01360(dist=36283),LINC02238(dist=299519)	NA	NA	NA
309	3	rs12129573	rs1923224	1	73839921	T	C	0.896872	1p31.1	0.5785	intergenic	LINC01360(dist=35361),LINC02238(dist=300441)	NA	NA	NA
310	3	rs12129573	rs1923223	1	73839564	T	C	0.896872	1p31.1	0.5785	intergenic	LINC01360(dist=35004),LINC02238(dist=300798)	NA	NA	NA
311	3	rs12129573	rs12117304	1	73837640	T	C	0.896872	1p31.1	0.5785	intergenic	LINC01360(dist=33080),LINC02238(dist=302722)	NA	NA	NA
312	3	rs12129573	rs12128235	1	73837608	C	A	0.896872	1p31.1	0.5785	intergenic	LINC01360(dist=33048),LINC02238(dist=302754)	NA	NA	NA
313	3	rs12129573	rs12034860	1	73836769	A	G	0.896872	1p31.1	0.5785	intergenic	LINC01360(dist=32209),LINC02238(dist=303593)	NA	NA	NA
314	3	rs12129573	rs1923222	1	73836340	C	G	0.896872	1p31.1	0.5785	intergenic	LINC01360(dist=31780),LINC02238(dist=304022)	NA	NA	NA
315	3	rs12129573	rs2340403	1	73835777	C	T	0.896872	1p31.1	0.5785	intergenic	LINC01360(dist=31217),LINC02238(dist=304585)	NA	NA	NA
316	3	rs12129573	rs2340401	1	73835726	T	C	0.896872	1p31.1	0.5785	intergenic	LINC01360(dist=31166),LINC02238(dist=304636)	NA	NA	NA
317	3	rs12129573	rs11210215	1	73834346	T	C	0.896872	1p31.1	0.5785	intergenic	LINC01360(dist=29786),LINC02238(dist=306016)	NA	NA	NA
318	3	rs12129573	rs10749821	1	73833914	T	C	0.896872	1p31.1	0.5785	intergenic	LINC01360(dist=29354),LINC02238(dist=306448)	NA	NA	NA
319	3	rs12129573	rs6702039	1	73833009	G	C	0.896872	1p31.1	0.5785	intergenic	LINC01360(dist=28449),LINC02238(dist=307353)	NA	NA	NA
320	3	rs12129573	rs1923219	1	73830471	G	A	0.896872	1p31.1	0.5785	intergenic	LINC01360(dist=25911),LINC02238(dist=309891)	NA	NA	NA
321	3	rs12129573	rs10890036	1	73830081	T	C	0.896872	1p31.1	0.5785	intergenic	LINC01360(dist=25521),LINC02238(dist=310281)	NA	NA	NA
322	3	rs12129573	rs7415137	1	73829928	A	G	0.896872	1p31.1	0.5785	intergenic	LINC01360(dist=25368),LINC02238(dist=310434)	NA	NA	NA
323	3	rs12129573	rs1923218	1	73829282	T	C	0.896872	1p31.1	0.5785	intergenic	LINC01360(dist=24722),LINC02238(dist=311080)	NA	NA	NA
324	3	rs12129573	rs10890035	1	73828271	A	G	0.896872	1p31.1	0.5785	intergenic	LINC01360(dist=23711),LINC02238(dist=312091)	NA	NA	NA
325	3	rs12129573	rs6681595	1	73827012	G	T	0.896872	1p31.1	0.5785	intergenic	LINC01360(dist=22452),LINC02238(dist=313350)	NA	NA	NA
326	3	rs12129573	rs10890034	1	73824279	G	A	0.896872	1p31.1	0.5785	intergenic	LINC01360(dist=19719),LINC02238(dist=316083)	NA	NA	NA
327	3	rs12129573	rs6673702	1	73821779	T	G	0.896872	1p31.1	0.5785	intergenic	LINC01360(dist=17219),LINC02238(dist=318583)	NA	NA	NA
328	3	rs12129573	rs6655995	1	73821577	C	A	0.896872	1p31.1	0.5785	intergenic	LINC01360(dist=17017),LINC02238(dist=318785)	NA	NA	NA
329	3	rs12129573	rs2340399	1	73821093	T	C	0.896872	1p31.1	0.5785	intergenic	LINC01360(dist=16533),LINC02238(dist=319269)	NA	NA	NA
330	3	rs12129573	rs1923214	1	73820227	T	A	0.896872	1p31.1	0.5785	intergenic	LINC01360(dist=15667),LINC02238(dist=320135)	NA	NA	NA
331	3	rs12129573	rs2180946	1	73819848	G	A	0.896872	1p31.1	0.5785	intergenic	LINC01360(dist=15288),LINC02238(dist=320514)	NA	NA	NA
332	3	rs12129573	rs10493516	1	73818516	A	G	0.896872	1p31.1	0.5785	intergenic	LINC01360(dist=13956),LINC02238(dist=321846)	NA	NA	NA
333	3	rs12129573	rs6668602	1	73817816	G	A	0.896872	1p31.1	0.5785	intergenic	LINC01360(dist=13256),LINC02238(dist=322546)	NA	NA	NA
334	3	rs12129573	rs2008280	1	73816745	T	C	0.896872	1p31.1	0.5785	intergenic	LINC01360(dist=12185),LINC02238(dist=323617)	NA	NA	NA
335	3	rs12129573	rs1923212	1	73814973	A	C	0.896872	1p31.1	0.5785	intergenic	LINC01360(dist=10413),LINC02238(dist=325389)	NA	NA	NA
336	3	rs12129573	rs1923211	1	73814908	T	C	0.896872	1p31.1	0.5785	intergenic	LINC01360(dist=10348),LINC02238(dist=325454)	NA	NA	NA
337	3	rs12129573	rs11210211	1	73813579	T	A	0.896872	1p31.1	0.5785	intergenic	LINC01360(dist=9019),LINC02238(dist=326783)	NA	NA	NA
338	3	rs12129573	rs1951361	1	73811954	G	A	0.896872	1p31.1	0.5785	intergenic	LINC01360(dist=7394),LINC02238(dist=328408)	NA	NA	NA
339	3	rs12129573	rs6702943	1	73810973	T	A	0.896872	1p31.1	0.5785	intergenic	LINC01360(dist=6413),LINC02238(dist=329389)	NA	NA	NA
340	3	rs12129573	rs6700324	1	73810915	A	T	0.896872	1p31.1	0.5785	intergenic	LINC01360(dist=6355),LINC02238(dist=329447)	NA	NA	NA
341	3	rs12129573	rs2208566	1	73810422	A	G	0.896872	1p31.1	0.5785	intergenic	LINC01360(dist=5862),LINC02238(dist=329940)	NA	NA	NA
342	3	rs12129573	rs2208565	1	73810229	G	A	0.896872	1p31.1	0.5785	intergenic	LINC01360(dist=5669),LINC02238(dist=330133)	NA	NA	NA
343	3	rs12129573	rs1120981	1	73805179	C	T	0.896872	1p31.1	0.5785	downstream	LINC01360(dist=619)	NA	NA	NA
344	3	rs12129573	rs1120979	1	73804712	C	T	0.896872	1p31.1	0.5785	downstream	LINC01360(dist=152)	NA	NA	NA
345	3	rs12129573	rs1923206	1	73799968	G	T	0.896872	1p31.1	0.5785	ncRNA_intronic	LINC01360	NA	NA	NA
346	3	rs12129573	rs2145784	1	73797927	A	T	0.896872	1p31.1	0.5785	ncRNA_intronic	LINC01360	NA	NA	NA
347	3	rs12129573	rs12022895	1	73796006	C	T	0.896872	1p31.1	0.5785	ncRNA_intronic	LINC01360	NA	NA	NA
348	3	rs12129573	rs10749819	1	73794923	G	C	0.896872	1p31.1	0.5785	ncRNA_intronic	LINC01360	NA	NA	NA
349	3	rs12129573	rs1885247	1	73793630	A	G	0.896872	1p31.1	0.5785	ncRNA_intronic	LINC01360	NA	NA	NA
350	3	rs12129573	rs1885246	1	73793499	T	C	0.896872	1p31.1	0.5785	ncRNA_intronic	LINC01360	NA	NA	NA
351	3	rs12129573	rs11210209	1	73793245	G	A	0.896872	1p31.1	0.5785	ncRNA_intronic	LINC01360	NA	NA	NA
352	3	rs12129573	rs2340398	1	73788694	T	C	0.896872	1p31.1	0.5785	ncRNA_intronic	LINC01360	NA	NA	NA
353	3	rs12129573	rs10127961	1	73786469	C	G	0.896872	1p31.1	0.5785	ncRNA_intronic	LINC01360	NA	NA	NA
354	3	rs12129573	rs7517355	1	73784077	A	G	0.896872	1p31.1	0.5785	ncRNA_intronic	LINC01360	NA	NA	NA
355	3	rs12129573	rs6424545	1	73773048	T	C	0.895957	1p31.1	0.5805	ncRNA_exonic;splicing	LINC01360;LINC01360(NR_110676:exon2:c.301+2T>C)	NA	NA	NA
356	3	rs12129573	rs4593766	1	73773043	T	C	0.895957	1p31.1	0.5805	ncRNA_exonic	LINC01360	NA	NA	NA
357	3	rs12129573	rs6689226	1	73806923	T	C	0.893732	1p31.1	0.5775	intergenic	LINC01360(dist=2363),LINC02238(dist=333439)	NA	NA	NA
358	3	rs12129573	rs6677536	1	73837958	C	A	0.882305	1p31.1	0.5765	intergenic	LINC01360(dist=33398),LINC02238(dist=302404)	NA	NA	NA
359	3	rs12129573	rs12128161	1	73837417	C	A	0.882305	1p31.1	0.5765	intergenic	LINC01360(dist=32857),LINC02238(dist=302945)	NA	NA	NA
360	3	rs12129573	rs1923216	1	73829128	C	T	0.882305	1p31.1	0.5765	intergenic	LINC01360(dist=24568),LINC02238(dist=311234)	NA	NA	NA
361	3	rs12129573	rs2340400	1	73821281	T	C	0.882305	1p31.1	0.5765	intergenic	LINC01360(dist=16721),LINC02238(dist=319081)	NA	NA	NA
362	3	rs12129573	rs10749820	1	73812598	C	G	0.882305	1p31.1	0.5765	intergenic	LINC01360(dist=8038),LINC02238(dist=327764)	NA	NA	NA
363	3	rs12129573	rs10749822	1	73845360	T	G	0.878713	1p31.1	0.5845	intergenic	LINC01360(dist=40800),LINC02238(dist=295002)	NA	NA	NA
364	3	rs12129573	rs11210217	1	73846542	A	G	0.875537	1p31.1	0.5835	intergenic	LINC01360(dist=41982),LINC02238(dist=293820)	NA	NA	NA
365	3	rs12129573	rs10736419	1	73845941	T	C	0.875537	1p31.1	0.5835	intergenic	LINC01360(dist=41381),LINC02238(dist=294421)	NA	NA	NA
366	3	rs12129573	rs10890037	1	73845254	A	G	0.875537	1p31.1	0.5835	intergenic	LINC01360(dist=40694),LINC02238(dist=295108)	NA	NA	NA
367	3	rs12129573	rs7516608	1	73843213	T	G	0.875537	1p31.1	0.5835	intergenic	LINC01360(dist=38653),LINC02238(dist=297149)	NA	NA	NA
368	3	rs12129573	rs7544965	1	73842685	C	T	0.875537	1p31.1	0.5835	intergenic	LINC01360(dist=38125),LINC02238(dist=297677)	NA	NA	NA
369	3	rs12129573	rs11210216	1	73842480	A	G	0.875537	1p31.1	0.5835	intergenic	LINC01360(dist=37920),LINC02238(dist=297882)	NA	NA	NA
370	3	rs12129573	rs7515828	1	73848331	T	C	0.811189	1p31.1	0.5696	intergenic	LINC01360(dist=43771),LINC02238(dist=292031)	NA	NA	NA
371	3	rs12129573	rs7546987	1	73848505	C	T	0.799473	1p31.1	0.5686	intergenic	LINC01360(dist=43945),LINC02238(dist=291857)	NA	NA	NA
372	3	rs12129573	rs6689493	1	73857058	C	T	0.792176	1p31.1	0.5656	intergenic	LINC01360(dist=52498),LINC02238(dist=283304)	NA	NA	NA
373	3	rs12129573	rs1338645	1	73855051	G	A	0.791136	1p31.1	0.5656	intergenic	LINC01360(dist=50491),LINC02238(dist=285311)	NA	NA	NA
374	3	rs12129573	rs11210227	1	73855015	C	A	0.791136	1p31.1	0.5656	intergenic	LINC01360(dist=50455),LINC02238(dist=285347)	NA	NA	NA
375	3	rs12129573	rs12731986	1	73884838	C	T	0.788758	1p31.1	0.5646	intergenic	LINC01360(dist=80278),LINC02238(dist=255524)	NA	NA	NA
376	3	rs12129573	rs1475064	1	73882478	A	G	0.788758	1p31.1	0.5646	intergenic	LINC01360(dist=77918),LINC02238(dist=257884)	NA	NA	NA
377	3	rs12129573	rs2340405	1	73873424	A	G	0.788758	1p31.1	0.5646	intergenic	LINC01360(dist=68864),LINC02238(dist=266938)	NA	NA	NA
378	3	rs12129573	rs12043387	1	73871205	A	G	0.788758	1p31.1	0.5646	intergenic	LINC01360(dist=66645),LINC02238(dist=269157)	NA	NA	NA
379	3	rs12129573	rs12035848	1	73870901	G	A	0.788758	1p31.1	0.5646	intergenic	LINC01360(dist=66341),LINC02238(dist=269461)	NA	NA	NA
380	3	rs12129573	rs1416269	1	73866598	A	G	0.788758	1p31.1	0.5646	intergenic	LINC01360(dist=62038),LINC02238(dist=273764)	NA	NA	NA
381	3	rs12129573	rs1416268	1	73866272	T	C	0.788758	1p31.1	0.5646	intergenic	LINC01360(dist=61712),LINC02238(dist=274090)	NA	NA	NA
382	3	rs12129573	rs1885249	1	73865740	A	G	0.788758	1p31.1	0.5646	intergenic	LINC01360(dist=61180),LINC02238(dist=274622)	NA	NA	NA
383	3	rs12129573	rs10159196	1	73863269	C	T	0.788758	1p31.1	0.5646	intergenic	LINC01360(dist=58709),LINC02238(dist=277093)	NA	NA	NA
384	3	rs12129573	rs1338651	1	73861924	C	A	0.788758	1p31.1	0.5646	intergenic	LINC01360(dist=57364),LINC02238(dist=278438)	NA	NA	NA
385	3	rs12129573	rs12031120	1	73860821	G	A	0.788758	1p31.1	0.5646	intergenic	LINC01360(dist=56261),LINC02238(dist=279541)	NA	NA	NA
386	3	rs12129573	rs1923238	1	73860311	A	C	0.788758	1p31.1	0.5646	intergenic	LINC01360(dist=55751),LINC02238(dist=280051)	NA	NA	NA
387	3	rs12129573	rs11210229	1	73860028	A	G	0.788758	1p31.1	0.5646	intergenic	LINC01360(dist=55468),LINC02238(dist=280334)	NA	NA	NA
388	3	rs12129573	rs11809486	1	73858941	C	T	0.788758	1p31.1	0.5646	intergenic	LINC01360(dist=54381),LINC02238(dist=281421)	NA	NA	NA
389	3	rs12129573	rs11809098	1	73858561	C	T	0.788758	1p31.1	0.5646	intergenic	LINC01360(dist=54001),LINC02238(dist=281801)	NA	NA	NA
390	3	rs12129573	rs11805871	1	73858463	A	G	0.788758	1p31.1	0.5646	intergenic	LINC01360(dist=53903),LINC02238(dist=281899)	NA	NA	NA
391	3	rs12129573	rs12744582	1	73858261	T	A	0.788758	1p31.1	0.5646	intergenic	LINC01360(dist=53701),LINC02238(dist=282101)	NA	NA	NA
392	3	rs12129573	rs11805813	1	73858079	A	G	0.788758	1p31.1	0.5646	intergenic	LINC01360(dist=53519),LINC02238(dist=282283)	NA	NA	NA
393	3	rs12129573	rs11809026	1	73858039	C	T	0.788758	1p31.1	0.5646	intergenic	LINC01360(dist=53479),LINC02238(dist=282323)	NA	NA	NA
394	3	rs12129573	rs1338654	1	73857724	G	T	0.788758	1p31.1	0.5646	intergenic	LINC01360(dist=53164),LINC02238(dist=282638)	NA	NA	NA
395	3	rs12129573	rs1856410	1	73857494	A	G	0.788758	1p31.1	0.5646	intergenic	LINC01360(dist=52934),LINC02238(dist=282868)	NA	NA	NA
396	3	rs12129573	rs1984201	1	73857097	T	C	0.788758	1p31.1	0.5646	intergenic	LINC01360(dist=52537),LINC02238(dist=283265)	NA	NA	NA
397	3	rs12129573	rs6704461	1	73856933	T	C	0.788758	1p31.1	0.5646	intergenic	LINC01360(dist=52373),LINC02238(dist=283429)	NA	NA	NA
398	3	rs12129573	rs6704376	1	73856841	T	C	0.788758	1p31.1	0.5646	intergenic	LINC01360(dist=52281),LINC02238(dist=283521)	NA	NA	NA
399	3	rs12129573	rs6701544	1	73856471	T	C	0.788758	1p31.1	0.5646	intergenic	LINC01360(dist=51911),LINC02238(dist=283891)	NA	NA	NA
400	3	rs12129573	rs11804192	1	73856397	G	T	0.788758	1p31.1	0.5646	intergenic	LINC01360(dist=51837),LINC02238(dist=283965)	NA	NA	NA
401	3	rs12129573	rs55994666	1	73856091	A	C	0.788758	1p31.1	0.5646	intergenic	LINC01360(dist=51531),LINC02238(dist=284271)	NA	NA	NA
402	3	rs12129573	rs34547319	1	73855495	T	G	0.788758	1p31.1	0.5646	intergenic	LINC01360(dist=50935),LINC02238(dist=284867)	NA	NA	NA
403	3	rs12129573	rs11210226	1	73854284	A	G	0.788758	1p31.1	0.5646	intergenic	LINC01360(dist=49724),LINC02238(dist=286078)	NA	NA	NA
404	3	rs12129573	rs12044079	1	73854147	C	T	0.788758	1p31.1	0.5646	intergenic	LINC01360(dist=49587),LINC02238(dist=286215)	NA	NA	NA
405	3	rs12129573	rs1923236	1	73853826	T	C	0.788758	1p31.1	0.5646	intergenic	LINC01360(dist=49266),LINC02238(dist=286536)	NA	NA	NA
406	3	rs12129573	rs1923234	1	73853481	G	A	0.788758	1p31.1	0.5646	intergenic	LINC01360(dist=48921),LINC02238(dist=286881)	NA	NA	NA
407	3	rs12129573	rs1923233	1	73853460	C	T	0.788758	1p31.1	0.5646	intergenic	LINC01360(dist=48900),LINC02238(dist=286902)	NA	NA	NA
408	3	rs12129573	rs1923231	1	73852939	T	C	0.788758	1p31.1	0.5646	intergenic	LINC01360(dist=48379),LINC02238(dist=287423)	NA	NA	NA
409	3	rs12129573	rs1923230	1	73852765	T	C	0.788758	1p31.1	0.5646	intergenic	LINC01360(dist=48205),LINC02238(dist=287597)	NA	NA	NA
410	3	rs12129573	rs11210225	1	73852585	G	A	0.788758	1p31.1	0.5646	intergenic	LINC01360(dist=48025),LINC02238(dist=287777)	NA	NA	NA
411	3	rs12129573	rs11210224	1	73852554	T	C	0.788758	1p31.1	0.5646	intergenic	LINC01360(dist=47994),LINC02238(dist=287808)	NA	NA	NA
412	3	rs12129573	rs11210223	1	73852445	C	G	0.788758	1p31.1	0.5646	intergenic	LINC01360(dist=47885),LINC02238(dist=287917)	NA	NA	NA
413	3	rs12129573	rs6673919	1	73852090	T	C	0.788758	1p31.1	0.5646	intergenic	LINC01360(dist=47530),LINC02238(dist=288272)	NA	NA	NA
414	3	rs12129573	rs6673911	1	73852067	T	A	0.788758	1p31.1	0.5646	intergenic	LINC01360(dist=47507),LINC02238(dist=288295)	NA	NA	NA
415	3	rs12129573	rs6671203	1	73851936	A	G	0.788758	1p31.1	0.5646	intergenic	LINC01360(dist=47376),LINC02238(dist=288426)	NA	NA	NA
416	3	rs12129573	rs6671002	1	73851752	A	G	0.788758	1p31.1	0.5646	intergenic	LINC01360(dist=47192),LINC02238(dist=288610)	NA	NA	NA
417	3	rs12129573	rs6671130	1	73851687	T	G	0.788758	1p31.1	0.5646	intergenic	LINC01360(dist=47127),LINC02238(dist=288675)	NA	NA	NA
418	3	rs12129573	rs12564336	1	73851675	T	C	0.788758	1p31.1	0.5646	intergenic	LINC01360(dist=47115),LINC02238(dist=288687)	NA	NA	NA
419	3	rs12129573	rs1923228	1	73849773	T	A	0.788758	1p31.1	0.5646	intergenic	LINC01360(dist=45213),LINC02238(dist=290589)	NA	NA	NA
420	3	rs12129573	rs11210222	1	73849687	T	C	0.788758	1p31.1	0.5646	intergenic	LINC01360(dist=45127),LINC02238(dist=290675)	NA	NA	NA
421	3	rs12129573	rs11210221	1	73849673	T	C	0.788758	1p31.1	0.5646	intergenic	LINC01360(dist=45113),LINC02238(dist=290689)	NA	NA	NA
422	3	rs12129573	rs11210220	1	73849655	T	G	0.788758	1p31.1	0.5646	intergenic	LINC01360(dist=45095),LINC02238(dist=290707)	NA	NA	NA
423	3	rs12129573	rs10789370	1	73849297	G	A	0.788758	1p31.1	0.5646	intergenic	LINC01360(dist=44737),LINC02238(dist=291065)	NA	NA	NA
424	3	rs12129573	rs11210219	1	73849016	G	A	0.788758	1p31.1	0.5646	intergenic	LINC01360(dist=44456),LINC02238(dist=291346)	NA	NA	NA
425	3	rs12129573	rs12127629	1	73848987	A	C	0.788758	1p31.1	0.5646	intergenic	LINC01360(dist=44427),LINC02238(dist=291375)	NA	NA	NA
426	3	rs12129573	rs12120214	1	73848985	G	A	0.788758	1p31.1	0.5646	intergenic	LINC01360(dist=44425),LINC02238(dist=291377)	NA	NA	NA
427	3	rs12129573	rs12135094	1	73848944	C	T	0.788758	1p31.1	0.5646	intergenic	LINC01360(dist=44384),LINC02238(dist=291418)	NA	NA	NA
428	3	rs12129573	rs3964487	1	73873755	A	G	0.785353	1p31.1	0.5636	intergenic	LINC01360(dist=69195),LINC02238(dist=266607)	NA	NA	NA
429	3	rs12129573	rs7547059	1	73848537	C	A	0.785353	1p31.1	0.5636	intergenic	LINC01360(dist=43977),LINC02238(dist=291825)	NA	NA	NA
430	3	rs12129573	rs6696623	1	73859367	C	T	0.785035	1p31.1	0.5656	intergenic	LINC01360(dist=54807),LINC02238(dist=280995)	NA	NA	NA
431	3	rs12129573	rs5015578	1	73857844	A	G	0.785035	1p31.1	0.5656	intergenic	LINC01360(dist=53284),LINC02238(dist=282518)	NA	NA	NA
432	3	rs12129573	rs5015579	1	73857839	G	T	0.785035	1p31.1	0.5656	intergenic	LINC01360(dist=53279),LINC02238(dist=282523)	NA	NA	NA
433	3	rs12129573	rs60427825	1	73852274	A	T	0.783028	1p31.1	0.5626	intergenic	LINC01360(dist=47714),LINC02238(dist=288088)	NA	NA	NA
434	3	rs12129573	rs12038096	1	73860819	A	G	0.781961	1p31.1	0.5626	intergenic	LINC01360(dist=56259),LINC02238(dist=279543)	NA	NA	NA
435	3	rs12129573	rs10890039	1	73859300	G	A	0.781346	1p31.1	0.5666	intergenic	LINC01360(dist=54740),LINC02238(dist=281062)	NA	NA	NA
436	3	rs12129573	rs11804814	1	73859292	T	C	0.781346	1p31.1	0.5666	intergenic	LINC01360(dist=54732),LINC02238(dist=281070)	NA	NA	NA
437	3	rs12129573	rs11210228	1	73859290	T	G	0.781346	1p31.1	0.5666	intergenic	LINC01360(dist=54730),LINC02238(dist=281072)	NA	NA	NA
438	3	rs12129573	rs11807366	1	73916648	A	G	0.774264	1p31.1	0.5666	intergenic	LINC01360(dist=112088),LINC02238(dist=223714)	NA	NA	NA
439	3	rs12129573	rs4523481	1	73899639	C	T	0.774264	1p31.1	0.5666	intergenic	LINC01360(dist=95079),LINC02238(dist=240723)	NA	NA	NA
440	3	rs12129573	rs11580539	1	73896218	A	G	0.774264	1p31.1	0.5666	intergenic	LINC01360(dist=91658),LINC02238(dist=244144)	NA	NA	NA
441	3	rs12129573	rs11581459	1	73848631	A	T	0.770873	1p31.1	0.5646	intergenic	LINC01360(dist=44071),LINC02238(dist=291731)	NA	NA	NA
442	3	rs12129573	rs61767420	1	73848610	A	G	0.770873	1p31.1	0.5646	intergenic	LINC01360(dist=44050),LINC02238(dist=291752)	NA	NA	NA
443	3	rs12129573	rs61767419	1	73848609	C	T	0.770873	1p31.1	0.5646	intergenic	LINC01360(dist=44049),LINC02238(dist=291753)	NA	NA	NA
444	3	rs12129573	rs61767418	1	73848608	G	A	0.770873	1p31.1	0.5646	intergenic	LINC01360(dist=44048),LINC02238(dist=291754)	NA	NA	NA
445	3	rs12129573	rs666532	1	73945826	G	T	0.741329	1p31.1	0.5765	intergenic	LINC01360(dist=141266),LINC02238(dist=194536)	NA	NA	NA
446	3	rs12129573	rs1578022	1	73944277	C	G	0.739043	1p31.1	0.5755	intergenic	LINC01360(dist=139717),LINC02238(dist=196085)	NA	NA	NA
447	3	rs12129573	rs527068	1	73956490	C	T	0.737928	1p31.1	0.5775	intergenic	LINC01360(dist=151930),LINC02238(dist=183872)	NA	NA	NA
448	3	rs12129573	rs1067872	1	73954939	C	T	0.737928	1p31.1	0.5775	intergenic	LINC01360(dist=150379),LINC02238(dist=185423)	NA	NA	NA
449	3	rs12129573	rs9425120	1	73951515	C	T	0.737928	1p31.1	0.5775	intergenic	LINC01360(dist=146955),LINC02238(dist=188847)	NA	NA	NA
450	3	rs12129573	rs1546271	1	73960825	A	G	0.735653	1p31.1	0.5765	intergenic	LINC01360(dist=156265),LINC02238(dist=179537)	NA	NA	NA
451	3	rs12129573	rs75407229	1	73954277	A	T	0.735653	1p31.1	0.5765	intergenic	LINC01360(dist=149717),LINC02238(dist=186085)	NA	NA	NA
452	3	rs12129573	rs477278	1	73958578	C	T	0.734419	1p31.1	0.5765	intergenic	LINC01360(dist=154018),LINC02238(dist=181784)	NA	NA	NA
453	3	rs12129573	rs1604350	1	73991651	G	C	0.727542	1p31.1	0.5765	intergenic	LINC01360(dist=187091),LINC02238(dist=148711)	NA	NA	NA
454	3	rs12129573	rs686775	1	73988045	G	A	0.727542	1p31.1	0.5765	intergenic	LINC01360(dist=183485),LINC02238(dist=152317)	NA	NA	NA
455	3	rs12129573	rs871819	1	73966712	G	A	0.727542	1p31.1	0.5765	intergenic	LINC01360(dist=162152),LINC02238(dist=173650)	NA	NA	NA
456	3	rs12129573	rs12042444	1	73988149	C	T	0.725312	1p31.1	0.5755	intergenic	LINC01360(dist=183589),LINC02238(dist=152213)	NA	NA	NA
457	3	rs12129573	rs11210274	1	73983073	G	T	0.725312	1p31.1	0.5755	intergenic	LINC01360(dist=178513),LINC02238(dist=157289)	NA	NA	NA
458	3	rs12129573	rs7534840	1	73975758	A	G	0.725312	1p31.1	0.5755	intergenic	LINC01360(dist=171198),LINC02238(dist=164604)	NA	NA	NA
459	3	rs12129573	rs10465817	1	73975686	A	C	0.725312	1p31.1	0.5755	intergenic	LINC01360(dist=171126),LINC02238(dist=164676)	NA	NA	NA
460	3	rs12129573	rs11800984	1	73967329	A	C	0.725312	1p31.1	0.5755	intergenic	LINC01360(dist=162769),LINC02238(dist=173033)	NA	NA	NA
461	3	rs12129573	rs10789373	1	73965869	G	C	0.725312	1p31.1	0.5755	intergenic	LINC01360(dist=161309),LINC02238(dist=174493)	NA	NA	NA
462	3	rs12129573	rs7523829	1	73758117	G	A	0.586092	1p31.1	0.5199	intergenic	NEGR1(dist=1009840),LINC01360(dist=13736)	NA	NA	NA
463	3	rs12129573	rs4571923	1	73736562	G	A	0.586092	1p31.1	0.5199	intergenic	NEGR1(dist=988285),LINC01360(dist=35291)	NA	NA	NA
464	3	rs12129573	rs12135092	1	73940864	T	G	0.582812	1p31.1	0.6352	intergenic	LINC01360(dist=136304),LINC02238(dist=199498)	NA	NA	NA
465	3	rs12129573	rs12131189	1	73940862	G	C	0.582812	1p31.1	0.6352	intergenic	LINC01360(dist=136302),LINC02238(dist=199500)	NA	NA	NA
466	3	rs12129573	rs11210238	1	73890593	G	A	0.579945	1p31.1	0.6451	intergenic	LINC01360(dist=86033),LINC02238(dist=249769)	NA	NA	NA
467	3	rs12129573	rs1475065	1	73882880	A	G	0.577583	1p31.1	0.6441	intergenic	LINC01360(dist=78320),LINC02238(dist=257482)	NA	NA	NA
468	3	rs12129573	rs1923244	1	73869230	T	C	0.577583	1p31.1	0.6441	intergenic	LINC01360(dist=64670),LINC02238(dist=271132)	NA	NA	NA
469	3	rs12129573	rs1805215	1	73866109	A	T	0.577583	1p31.1	0.6441	intergenic	LINC01360(dist=61549),LINC02238(dist=274253)	NA	NA	NA
470	3	rs12129573	rs1572669	1	73863862	A	G	0.577583	1p31.1	0.6441	intergenic	LINC01360(dist=59302),LINC02238(dist=276500)	NA	NA	NA
471	3	rs12129573	rs10890038	1	73859002	T	C	0.577583	1p31.1	0.6441	intergenic	LINC01360(dist=54442),LINC02238(dist=281360)	NA	NA	NA
472	3	rs12129573	rs12718438	1	73851340	G	A	0.577583	1p31.1	0.6441	intergenic	LINC01360(dist=46780),LINC02238(dist=289022)	NA	NA	NA
473	3	rs12129573	rs12066768	1	73848398	T	A	0.577583	1p31.1	0.6441	intergenic	LINC01360(dist=43838),LINC02238(dist=291964)	NA	NA	NA
474	3	rs12129573	rs2340404	1	73873036	A	G	0.575262	1p31.1	0.6431	intergenic	LINC01360(dist=68476),LINC02238(dist=267326)	NA	NA	NA
475	3	rs12129573	rs1885248	1	73865596	C	T	0.575262	1p31.1	0.6431	intergenic	LINC01360(dist=61036),LINC02238(dist=274766)	NA	NA	NA
476	3	rs12129573	rs6676874	1	73908359	C	T	0.566946	1p31.1	0.6461	intergenic	LINC01360(dist=103799),LINC02238(dist=232003)	NA	NA	NA
477	3	rs12129573	rs4537505	1	73902988	C	G	0.566946	1p31.1	0.6461	intergenic	LINC01360(dist=98428),LINC02238(dist=237374)	NA	NA	NA
478	3	rs12129573	rs664487	1	73918554	G	C	0.563102	1p31.1	0.6471	intergenic	LINC01360(dist=113994),LINC02238(dist=221808)	NA	NA	NA
479	3	rs12129573	rs628933	1	73917247	G	T	0.563102	1p31.1	0.6471	intergenic	LINC01360(dist=112687),LINC02238(dist=223115)	NA	NA	NA
480	3	rs12129573	rs1500429	1	73917111	A	C	0.563102	1p31.1	0.6471	intergenic	LINC01360(dist=112551),LINC02238(dist=223251)	NA	NA	NA
481	3	rs12129573	rs10789372	1	73910376	C	G	0.563102	1p31.1	0.6471	intergenic	LINC01360(dist=105816),LINC02238(dist=229986)	NA	NA	NA
482	3	rs12129573	rs10749824	1	73900947	G	A	0.552343	1p31.1	0.6521	intergenic	LINC01360(dist=96387),LINC02238(dist=239415)	NA	NA	NA
483	3	rs12129573	rs10890040	1	73916446	C	A	0.549683	1p31.1	0.6402	intergenic	LINC01360(dist=111886),LINC02238(dist=223916)	NA	NA	NA
484	3	rs12129573	rs557855	1	73919013	C	T	0.546302	1p31.1	0.6521	intergenic	LINC01360(dist=114453),LINC02238(dist=221349)	NA	NA	NA
485	3	rs12129573	rs604654	1	73913689	T	C	0.546302	1p31.1	0.6521	intergenic	LINC01360(dist=109129),LINC02238(dist=226673)	NA	NA	NA
486	3	rs12129573	rs12029861	1	73919230	G	A	0.544087	1p31.1	0.6511	intergenic	LINC01360(dist=114670),LINC02238(dist=221132)	NA	NA	NA
487	3	rs12129573	rs614131	1	73937695	C	T	0.538936	1p31.1	0.6561	intergenic	LINC01360(dist=133135),LINC02238(dist=202667)	NA	NA	NA
488	3	rs12129573	rs640561	1	73936360	T	C	0.538936	1p31.1	0.6561	intergenic	LINC01360(dist=131800),LINC02238(dist=204002)	NA	NA	NA
489	3	rs12129573	rs4285657	1	73935897	T	A	0.538936	1p31.1	0.6561	intergenic	LINC01360(dist=131337),LINC02238(dist=204465)	NA	NA	NA
490	3	rs12129573	rs4353039	1	73935884	G	A	0.538936	1p31.1	0.6561	intergenic	LINC01360(dist=131324),LINC02238(dist=204478)	NA	NA	NA
491	3	rs12129573	rs538159	1	73934273	T	A	0.538936	1p31.1	0.6561	intergenic	LINC01360(dist=129713),LINC02238(dist=206089)	NA	NA	NA
492	3	rs12129573	rs528200	1	73928755	T	A	0.538936	1p31.1	0.6561	intergenic	LINC01360(dist=124195),LINC02238(dist=211607)	NA	NA	NA
493	3	rs12129573	rs536029	1	73925090	G	A	0.538936	1p31.1	0.6561	intergenic	LINC01360(dist=120530),LINC02238(dist=215272)	NA	NA	NA
494	3	rs12129573	rs4282756	1	73923349	C	T	0.538936	1p31.1	0.6561	intergenic	LINC01360(dist=118789),LINC02238(dist=217013)	NA	NA	NA
495	3	rs12129573	rs564056	1	73922528	T	A	0.538936	1p31.1	0.6561	intergenic	LINC01360(dist=117968),LINC02238(dist=217834)	NA	NA	NA
496	3	rs12129573	rs1846727	1	73921819	C	T	0.538936	1p31.1	0.6561	intergenic	LINC01360(dist=117259),LINC02238(dist=218543)	NA	NA	NA
497	3	rs12129573	rs1392583	1	73921761	A	C	0.538936	1p31.1	0.6561	intergenic	LINC01360(dist=117201),LINC02238(dist=218601)	NA	NA	NA
498	3	rs12129573	rs6701520	1	73940718	T	C	0.536675	1p31.1	0.6551	intergenic	LINC01360(dist=136158),LINC02238(dist=199644)	NA	NA	NA
499	3	rs12129573	rs6698993	1	73940676	T	A	0.536675	1p31.1	0.6551	intergenic	LINC01360(dist=136116),LINC02238(dist=199686)	NA	NA	NA
500	3	rs12129573	rs12140865	1	73932886	A	C	0.536675	1p31.1	0.6551	intergenic	LINC01360(dist=128326),LINC02238(dist=207476)	NA	NA	NA
501	3	rs12129573	rs1338646	1	73932451	G	A	0.536675	1p31.1	0.6551	intergenic	LINC01360(dist=127891),LINC02238(dist=207911)	NA	NA	NA
502	3	rs12129573	rs11210254	1	73931595	G	C	0.536675	1p31.1	0.6551	intergenic	LINC01360(dist=127035),LINC02238(dist=208767)	NA	NA	NA
503	3	rs12129573	rs496819	1	73926572	T	C	0.522871	1p31.1	0.661	intergenic	LINC01360(dist=122012),LINC02238(dist=213790)	NA	NA	NA
504	3	rs12129573	rs647478	1	73920040	G	A	0.522871	1p31.1	0.661	intergenic	LINC01360(dist=115480),LINC02238(dist=220322)	NA	NA	NA
505	3	rs12129573	rs647959	1	73919925	G	T	0.522871	1p31.1	0.661	intergenic	LINC01360(dist=115365),LINC02238(dist=220437)	NA	NA	NA
506	3	rs12129573	rs12049376	1	73764712	G	A	0.521532	1p31.1	0.4563	intergenic	NEGR1(dist=1016435),LINC01360(dist=7141)	NA	NA	NA
507	3	rs12129573	rs7532462	1	73766162	G	T	0.521049	1p31.1	0.4553	intergenic	NEGR1(dist=1017885),LINC01360(dist=5691)	NA	NA	NA
508	3	rs12129573	rs7522217	1	73766120	A	G	0.521049	1p31.1	0.4553	intergenic	NEGR1(dist=1017843),LINC01360(dist=5733)	NA	NA	NA
509	3	rs12129573	rs11806728	1	73677003	G	A	0.520636	1p31.1	0.5318	intergenic	NEGR1(dist=928726),LINC01360(dist=94850)	NA	NA	NA
510	3	rs12129573	rs4650201	1	73665844	A	G	0.519997	1p31.1	0.5328	intergenic	NEGR1(dist=917567),LINC01360(dist=106009)	NA	NA	NA
511	3	rs12129573	rs11210181	1	73665514	G	C	0.519997	1p31.1	0.5328	intergenic	NEGR1(dist=917237),LINC01360(dist=106339)	NA	NA	NA
512	3	rs12129573	rs11210180	1	73664609	T	C	0.519997	1p31.1	0.5328	intergenic	NEGR1(dist=916332),LINC01360(dist=107244)	NA	NA	NA
513	3	rs12129573	rs7522520	1	73664563	C	T	0.519997	1p31.1	0.5328	intergenic	NEGR1(dist=916286),LINC01360(dist=107290)	NA	NA	NA
514	3	rs12129573	rs6424533	1	73664064	G	C	0.519997	1p31.1	0.5328	intergenic	NEGR1(dist=915787),LINC01360(dist=107789)	NA	NA	NA
515	3	rs12129573	rs6424532	1	73664022	G	A	0.519997	1p31.1	0.5328	intergenic	NEGR1(dist=915745),LINC01360(dist=107831)	NA	NA	NA
516	3	rs12129573	rs10890019	1	73663455	G	A	0.519997	1p31.1	0.5328	intergenic	NEGR1(dist=915178),LINC01360(dist=108398)	NA	NA	NA
517	3	rs12129573	rs11210179	1	73663180	G	A	0.519997	1p31.1	0.5328	intergenic	NEGR1(dist=914903),LINC01360(dist=108673)	NA	NA	NA
518	3	rs12129573	rs10890018	1	73662169	A	G	0.519997	1p31.1	0.5328	intergenic	NEGR1(dist=913892),LINC01360(dist=109684)	NA	NA	NA
519	3	rs12129573	rs12132090	1	73661661	T	C	0.519997	1p31.1	0.5328	intergenic	NEGR1(dist=913384),LINC01360(dist=110192)	NA	NA	NA
520	3	rs12129573	rs12142986	1	73661616	C	T	0.519997	1p31.1	0.5328	intergenic	NEGR1(dist=913339),LINC01360(dist=110237)	NA	NA	NA
521	3	rs12129573	rs10890017	1	73658562	T	C	0.519997	1p31.1	0.5328	intergenic	NEGR1(dist=910285),LINC01360(dist=113291)	NA	NA	NA
522	3	rs12129573	rs7514832	1	73658507	A	T	0.519997	1p31.1	0.5328	intergenic	NEGR1(dist=910230),LINC01360(dist=113346)	NA	NA	NA
523	3	rs12129573	rs10789361	1	73658397	G	A	0.519997	1p31.1	0.5328	intergenic	NEGR1(dist=910120),LINC01360(dist=113456)	NA	NA	NA
524	3	rs12129573	rs10789360	1	73658307	T	G	0.519997	1p31.1	0.5328	intergenic	NEGR1(dist=910030),LINC01360(dist=113546)	NA	NA	NA
525	3	rs12129573	rs12069039	1	73658085	G	C	0.519997	1p31.1	0.5328	intergenic	NEGR1(dist=909808),LINC01360(dist=113768)	NA	NA	NA
526	3	rs12129573	rs7523734	1	73758014	G	A	0.519781	1p31.1	0.5437	intergenic	NEGR1(dist=1009737),LINC01360(dist=13839)	NA	NA	NA
527	3	rs12129573	rs6424544	1	73757712	C	T	0.519781	1p31.1	0.5437	intergenic	NEGR1(dist=1009435),LINC01360(dist=14141)	NA	NA	NA
528	3	rs12129573	rs4463622	1	73757456	G	A	0.519781	1p31.1	0.5437	intergenic	NEGR1(dist=1009179),LINC01360(dist=14397)	NA	NA	NA
529	3	rs12129573	rs7549372	1	73755529	A	G	0.519781	1p31.1	0.5437	intergenic	NEGR1(dist=1007252),LINC01360(dist=16324)	NA	NA	NA
530	3	rs12129573	rs12142515	1	73752009	T	A	0.519781	1p31.1	0.5437	intergenic	NEGR1(dist=1003732),LINC01360(dist=19844)	NA	NA	NA
531	3	rs12129573	rs10890029	1	73751701	C	A	0.519781	1p31.1	0.5437	intergenic	NEGR1(dist=1003424),LINC01360(dist=20152)	NA	NA	NA
532	3	rs12129573	rs11210191	1	73742618	T	G	0.519781	1p31.1	0.5437	intergenic	NEGR1(dist=994341),LINC01360(dist=29235)	NA	NA	NA
533	3	rs12129573	rs12077046	1	73739641	G	C	0.519781	1p31.1	0.5437	intergenic	NEGR1(dist=991364),LINC01360(dist=32212)	NA	NA	NA
534	3	rs12129573	rs10890025	1	73738163	A	G	0.519781	1p31.1	0.5437	intergenic	NEGR1(dist=989886),LINC01360(dist=33690)	NA	NA	NA
535	3	rs12129573	rs12759031	1	73736889	C	T	0.519781	1p31.1	0.5437	intergenic	NEGR1(dist=988612),LINC01360(dist=34964)	NA	NA	NA
536	3	rs12129573	rs6672818	1	73731145	C	T	0.519781	1p31.1	0.5437	intergenic	NEGR1(dist=982868),LINC01360(dist=40708)	NA	NA	NA
537	3	rs12129573	rs11210196	1	73750567	C	T	0.519294	1p31.1	0.4553	intergenic	NEGR1(dist=1002290),LINC01360(dist=21286)	NA	NA	NA
538	3	rs12129573	rs6684341	1	73744843	C	T	0.519294	1p31.1	0.4553	intergenic	NEGR1(dist=996566),LINC01360(dist=27010)	NA	NA	NA
539	3	rs12129573	rs11210188	1	73729188	A	G	0.518899	1p31.1	0.5408	intergenic	NEGR1(dist=980911),LINC01360(dist=42665)	NA	NA	NA
540	3	rs12129573	rs10890021	1	73668882	T	A	0.517613	1p31.1	0.5298	intergenic	NEGR1(dist=920605),LINC01360(dist=102971)	NA	NA	NA
541	3	rs12129573	rs10890020	1	73668836	A	G	0.517613	1p31.1	0.5298	intergenic	NEGR1(dist=920559),LINC01360(dist=103017)	NA	NA	NA
542	3	rs12129573	rs10789363	1	73668519	A	G	0.517613	1p31.1	0.5298	intergenic	NEGR1(dist=920242),LINC01360(dist=103334)	NA	NA	NA
543	3	rs12129573	rs11210182	1	73666825	G	A	0.517613	1p31.1	0.5298	intergenic	NEGR1(dist=918548),LINC01360(dist=105028)	NA	NA	NA
544	3	rs12129573	rs6424535	1	73664320	A	G	0.517613	1p31.1	0.5298	intergenic	NEGR1(dist=916043),LINC01360(dist=107533)	NA	NA	NA
545	3	rs12129573	rs6424536	1	73664395	C	G	0.516333	1p31.1	0.5318	intergenic	NEGR1(dist=916118),LINC01360(dist=107458)	NA	NA	NA
546	3	rs12129573	rs7555507	1	73766037	C	T	0.515658	1p31.1	0.4563	intergenic	NEGR1(dist=1017760),LINC01360(dist=5816)	NA	NA	NA
547	3	rs12129573	rs7513593	1	73747237	T	C	0.514382	1p31.1	0.5427	intergenic	NEGR1(dist=998960),LINC01360(dist=24616)	NA	NA	NA
548	3	rs12129573	rs12136984	1	73725998	T	G	0.513387	1p31.1	0.5338	intergenic	NEGR1(dist=977721),LINC01360(dist=45855)	NA	NA	NA
549	3	rs12129573	rs4074990	1	73722460	C	G	0.513339	1p31.1	0.5298	intergenic	NEGR1(dist=974183),LINC01360(dist=49393)	NA	NA	NA
550	3	rs12129573	rs4650206	1	73720577	T	C	0.513339	1p31.1	0.5298	intergenic	NEGR1(dist=972300),LINC01360(dist=51276)	NA	NA	NA
551	3	rs12129573	rs11210187	1	73715233	T	C	0.513339	1p31.1	0.5298	intergenic	NEGR1(dist=966956),LINC01360(dist=56620)	NA	NA	NA
552	3	rs12129573	rs11210186	1	73711811	C	T	0.513339	1p31.1	0.5298	intergenic	NEGR1(dist=963534),LINC01360(dist=60042)	NA	NA	NA
553	3	rs12129573	rs4650205	1	73706712	T	A	0.513339	1p31.1	0.5298	intergenic	NEGR1(dist=958435),LINC01360(dist=65141)	NA	NA	NA
554	3	rs12129573	rs6684541	1	73706169	A	C	0.513339	1p31.1	0.5298	intergenic	NEGR1(dist=957892),LINC01360(dist=65684)	NA	NA	NA
555	3	rs12129573	rs6675954	1	73701723	C	T	0.513339	1p31.1	0.5298	intergenic	NEGR1(dist=953446),LINC01360(dist=70130)	NA	NA	NA
556	3	rs12129573	rs6697023	1	73701671	G	T	0.513339	1p31.1	0.5298	intergenic	NEGR1(dist=953394),LINC01360(dist=70182)	NA	NA	NA
557	3	rs12129573	rs7533366	1	73696114	G	A	0.512712	1p31.1	0.5308	intergenic	NEGR1(dist=947837),LINC01360(dist=75739)	NA	NA	NA
558	3	rs12129573	rs12406253	1	73840341	C	T	0.512508	1p31.1	0.4533	intergenic	LINC01360(dist=35781),LINC02238(dist=300021)	NA	NA	NA
559	3	rs12129573	rs12027939	1	73836801	G	T	0.512508	1p31.1	0.4533	intergenic	LINC01360(dist=32241),LINC02238(dist=303561)	NA	NA	NA
560	3	rs12129573	rs2340402	1	73835741	G	A	0.512508	1p31.1	0.4533	intergenic	LINC01360(dist=31181),LINC02238(dist=304621)	NA	NA	NA
561	3	rs12129573	rs911493	1	73834650	T	G	0.512508	1p31.1	0.4533	intergenic	LINC01360(dist=30090),LINC02238(dist=305712)	NA	NA	NA
562	3	rs12129573	rs1923217	1	73829223	C	T	0.512508	1p31.1	0.4533	intergenic	LINC01360(dist=24663),LINC02238(dist=311139)	NA	NA	NA
563	3	rs12129573	rs10493515	1	73815631	T	G	0.512508	1p31.1	0.4533	intergenic	LINC01360(dist=11071),LINC02238(dist=324731)	NA	NA	NA
564	3	rs12129573	rs10789368	1	73814159	A	G	0.512508	1p31.1	0.4533	intergenic	LINC01360(dist=9599),LINC02238(dist=326203)	NA	NA	NA
565	3	rs12129573	rs12036558	1	73796949	T	G	0.512508	1p31.1	0.4533	ncRNA_intronic	LINC01360	NA	NA	NA
566	3	rs12129573	rs1923204	1	73791614	T	G	0.512508	1p31.1	0.4533	ncRNA_intronic	LINC01360	NA	NA	NA
567	3	rs12129573	rs12564425	1	73790683	G	T	0.512508	1p31.1	0.4533	ncRNA_intronic	LINC01360	NA	NA	NA
568	3	rs12129573	rs12737087	1	73790407	G	A	0.512508	1p31.1	0.4533	ncRNA_intronic	LINC01360	NA	NA	NA
569	3	rs12129573	rs10890031	1	73787158	G	A	0.512508	1p31.1	0.4533	ncRNA_intronic	LINC01360	NA	NA	NA
570	3	rs12129573	rs2224494	1	73782148	T	G	0.512508	1p31.1	0.4533	ncRNA_intronic	LINC01360	NA	NA	NA
571	3	rs12129573	rs35851404	1	73780291	A	T	0.512508	1p31.1	0.4533	ncRNA_intronic	LINC01360	NA	NA	NA
572	3	rs12129573	rs2180945	1	73772693	T	C	0.512508	1p31.1	0.4533	ncRNA_intronic	LINC01360	NA	NA	NA
573	3	rs12129573	rs1923240	1	73771345	A	G	0.512508	1p31.1	0.4533	upstream	LINC01360(dist=508)	NA	NA	NA
574	3	rs12129573	rs12023347	1	73768022	T	C	0.512508	1p31.1	0.4533	intergenic	NEGR1(dist=1019745),LINC01360(dist=3831)	NA	NA	NA
575	3	rs12129573	rs11210185	1	73711369	A	T	0.510986	1p31.1	0.5308	intergenic	NEGR1(dist=963092),LINC01360(dist=60484)	NA	NA	NA
576	3	rs12129573	rs4272574	1	73661205	C	T	0.510986	1p31.1	0.5308	intergenic	NEGR1(dist=912928),LINC01360(dist=110648)	NA	NA	NA
577	3	rs12129573	rs35641559	1	73760104	T	C	0.510735	1p31.1	0.4533	intergenic	NEGR1(dist=1011827),LINC01360(dist=11749)	NA	NA	NA
578	3	rs12129573	rs10890030	1	73755783	C	T	0.510735	1p31.1	0.4533	intergenic	NEGR1(dist=1007506),LINC01360(dist=16070)	NA	NA	NA
579	3	rs12129573	rs12044218	1	73750422	T	C	0.510735	1p31.1	0.4533	intergenic	NEGR1(dist=1002145),LINC01360(dist=21431)	NA	NA	NA
580	3	rs12129573	rs11210195	1	73749283	C	T	0.510735	1p31.1	0.4533	intergenic	NEGR1(dist=1001006),LINC01360(dist=22570)	NA	NA	Schizophrenia,Autism spectrum disorder or schizophrenia
581	3	rs12129573	rs11210193	1	73743873	A	G	0.510735	1p31.1	0.4533	intergenic	NEGR1(dist=995596),LINC01360(dist=27980)	NA	NA	NA
582	3	rs12129573	rs61765637	1	73735403	G	C	0.510735	1p31.1	0.4533	intergenic	NEGR1(dist=987126),LINC01360(dist=36450)	NA	NA	NA
583	3	rs12129573	rs4261072	1	73685994	A	T	0.510367	1p31.1	0.5318	intergenic	NEGR1(dist=937717),LINC01360(dist=85859)	NA	NA	NA
584	3	rs12129573	rs67705057	1	73659321	T	C	0.509905	1p31.1	0.5298	intergenic	NEGR1(dist=911044),LINC01360(dist=112532)	NA	NA	NA
585	3	rs12129573	rs3845343	1	73797306	C	T	0.508915	1p31.1	0.4543	ncRNA_intronic	LINC01360	NA	NA	NA
586	3	rs12129573	rs12033140	1	73822289	C	T	0.507129	1p31.1	0.4543	intergenic	LINC01360(dist=17729),LINC02238(dist=318073)	NA	NA	NA
587	3	rs12129573	rs1120980	1	73805104	A	T	0.506265	1p31.1	0.4523	downstream	LINC01360(dist=544)	NA	NA	NA
588	3	rs12129573	rs12140625	1	73666227	A	T	0.503664	1p31.1	0.5239	intergenic	NEGR1(dist=917950),LINC01360(dist=105626)	NA	NA	NA
589	4	rs2389016	rs2389016	1	80799329	C	T	1	1p31.1	0.2932	intergenic	ADGRL4(dist=1326834),LINC01781(dist=202111)	NA	NA	NA
590	4	rs2389016	rs113188507	1	80809636	G	A	1	1p31.1	0.2932	intergenic	ADGRL4(dist=1337141),LINC01781(dist=191804)	NA	NA	NA
591	4	rs2389016	rs67904215	1	80809518	G	A	1	1p31.1	0.2932	intergenic	ADGRL4(dist=1337023),LINC01781(dist=191922)	NA	NA	NA
592	4	rs2389016	rs139204031	1	80802453	C	A	1	1p31.1	0.2932	intergenic	ADGRL4(dist=1329958),LINC01781(dist=198987)	NA	NA	NA
593	4	rs2389016	rs12069728	1	80801419	A	G	1	1p31.1	0.2932	intergenic	ADGRL4(dist=1328924),LINC01781(dist=200021)	NA	NA	NA
594	4	rs2389016	rs67981315	1	80800321	C	T	1	1p31.1	0.2932	intergenic	ADGRL4(dist=1327826),LINC01781(dist=201119)	NA	NA	NA
595	4	rs2389016	rs12077472	1	80798140	G	C	1	1p31.1	0.2932	intergenic	ADGRL4(dist=1325645),LINC01781(dist=203300)	NA	NA	NA
596	4	rs2389016	rs67451257	1	80797412	A	C	1	1p31.1	0.2932	intergenic	ADGRL4(dist=1324917),LINC01781(dist=204028)	NA	NA	NA
597	4	rs2389016	rs2154298	1	80791787	A	G	1	1p31.1	0.2932	intergenic	ADGRL4(dist=1319292),LINC01781(dist=209653)	NA	NA	NA
598	4	rs2389016	rs2154297	1	80791708	T	C	1	1p31.1	0.2932	intergenic	ADGRL4(dist=1319213),LINC01781(dist=209732)	NA	NA	NA
599	4	rs2389016	rs7539777	1	80791086	C	T	1	1p31.1	0.2932	intergenic	ADGRL4(dist=1318591),LINC01781(dist=210354)	NA	NA	NA
600	4	rs2389016	rs12067796	1	80789715	A	T	1	1p31.1	0.2932	intergenic	ADGRL4(dist=1317220),LINC01781(dist=211725)	NA	NA	NA
601	4	rs2389016	rs6667297	1	80795989	A	G	0.995344	1p31.1	0.2922	intergenic	ADGRL4(dist=1323494),LINC01781(dist=205451)	NA	NA	NA
602	4	rs2389016	rs72675712	1	80809491	T	C	0.99534	1p31.1	0.2922	intergenic	ADGRL4(dist=1336996),LINC01781(dist=191949)	NA	NA	NA
603	4	rs2389016	rs17435994	1	80808989	T	C	0.99534	1p31.1	0.2922	intergenic	ADGRL4(dist=1336494),LINC01781(dist=192451)	NA	NA	NA
604	4	rs2389016	rs17488857	1	80808830	A	G	0.99534	1p31.1	0.2922	intergenic	ADGRL4(dist=1336335),LINC01781(dist=192610)	NA	NA	NA
605	4	rs2389016	rs56100095	1	80808623	C	T	0.99534	1p31.1	0.2922	intergenic	ADGRL4(dist=1336128),LINC01781(dist=192817)	NA	NA	NA
606	4	rs2389016	rs72949544	1	80804433	G	A	0.99534	1p31.1	0.2942	intergenic	ADGRL4(dist=1331938),LINC01781(dist=197007)	NA	NA	NA
607	4	rs2389016	rs12075452	1	80801850	G	A	0.99534	1p31.1	0.2922	intergenic	ADGRL4(dist=1329355),LINC01781(dist=199590)	NA	NA	NA
608	4	rs2389016	rs76778696	1	80800174	A	G	0.99534	1p31.1	0.2922	intergenic	ADGRL4(dist=1327679),LINC01781(dist=201266)	NA	NA	NA
609	4	rs2389016	rs7516278	1	80788479	T	C	0.99534	1p31.1	0.2922	intergenic	ADGRL4(dist=1315984),LINC01781(dist=212961)	NA	NA	NA
610	4	rs2389016	rs115815977	1	80802255	A	G	0.990691	1p31.1	0.2913	intergenic	ADGRL4(dist=1329760),LINC01781(dist=199185)	NA	NA	NA
611	4	rs2389016	rs200417151	1	80796695	C	T	0.990676	1p31.1	0.2932	intergenic	ADGRL4(dist=1324200),LINC01781(dist=204745)	NA	NA	NA
612	4	rs2389016	rs111644875	1	80809610	C	T	0.981514	1p31.1	0.2972	intergenic	ADGRL4(dist=1337115),LINC01781(dist=191830)	NA	NA	NA
613	4	rs2389016	rs57198995	1	80807175	C	G	0.981514	1p31.1	0.2972	intergenic	ADGRL4(dist=1334680),LINC01781(dist=194265)	NA	NA	NA
614	4	rs2389016	rs1994676	1	80806991	A	C	0.981514	1p31.1	0.2972	intergenic	ADGRL4(dist=1334496),LINC01781(dist=194449)	NA	NA	NA
615	4	rs2389016	rs1994675	1	80806977	T	A	0.981514	1p31.1	0.2972	intergenic	ADGRL4(dist=1334482),LINC01781(dist=194463)	NA	NA	NA
616	4	rs2389016	rs1994674	1	80806965	G	A	0.981514	1p31.1	0.2972	intergenic	ADGRL4(dist=1334470),LINC01781(dist=194475)	NA	NA	NA
617	4	rs2389016	rs1994673	1	80806845	C	G	0.981514	1p31.1	0.2972	intergenic	ADGRL4(dist=1334350),LINC01781(dist=194595)	NA	NA	NA
618	4	rs2389016	rs114319394	1	80805222	C	T	0.981514	1p31.1	0.2972	intergenic	ADGRL4(dist=1332727),LINC01781(dist=196218)	NA	NA	NA
619	4	rs2389016	rs17488724	1	80805031	G	A	0.981514	1p31.1	0.2972	intergenic	ADGRL4(dist=1332536),LINC01781(dist=196409)	NA	NA	NA
620	4	rs2389016	rs17488710	1	80804872	C	T	0.981514	1p31.1	0.2972	intergenic	ADGRL4(dist=1332377),LINC01781(dist=196568)	NA	NA	NA
621	4	rs2389016	rs35020936	1	80804503	A	G	0.981514	1p31.1	0.2972	intergenic	ADGRL4(dist=1332008),LINC01781(dist=196937)	NA	NA	NA
622	4	rs2389016	rs142522597	1	80804175	G	A	0.981514	1p31.1	0.2972	intergenic	ADGRL4(dist=1331680),LINC01781(dist=197265)	NA	NA	NA
623	4	rs2389016	rs72675704	1	80804132	G	A	0.981514	1p31.1	0.2972	intergenic	ADGRL4(dist=1331637),LINC01781(dist=197308)	NA	NA	NA
624	4	rs2389016	rs12087722	1	80803356	C	T	0.981514	1p31.1	0.2972	intergenic	ADGRL4(dist=1330861),LINC01781(dist=198084)	NA	NA	NA
625	4	rs2389016	rs12087646	1	80803189	C	T	0.981514	1p31.1	0.2972	intergenic	ADGRL4(dist=1330694),LINC01781(dist=198251)	NA	NA	NA
626	4	rs2389016	rs12087638	1	80803147	C	T	0.981514	1p31.1	0.2972	intergenic	ADGRL4(dist=1330652),LINC01781(dist=198293)	NA	NA	NA
627	4	rs2389016	rs12076974	1	80803005	G	C	0.981514	1p31.1	0.2972	intergenic	ADGRL4(dist=1330510),LINC01781(dist=198435)	NA	NA	NA
628	4	rs2389016	rs111263364	1	80802610	G	A	0.981514	1p31.1	0.2972	intergenic	ADGRL4(dist=1330115),LINC01781(dist=198830)	NA	NA	NA
629	4	rs2389016	rs199741057	1	80802570	A	T	0.981514	1p31.1	0.2972	intergenic	ADGRL4(dist=1330075),LINC01781(dist=198870)	NA	NA	NA
630	4	rs2389016	rs12075726	1	80802471	G	A	0.981514	1p31.1	0.2972	intergenic	ADGRL4(dist=1329976),LINC01781(dist=198969)	NA	NA	NA
631	4	rs2389016	rs2389017	1	80801999	C	A	0.981514	1p31.1	0.2972	intergenic	ADGRL4(dist=1329504),LINC01781(dist=199441)	NA	NA	NA
632	4	rs2389016	rs12074207	1	80801174	G	A	0.981514	1p31.1	0.2972	intergenic	ADGRL4(dist=1328679),LINC01781(dist=200266)	NA	NA	NA
633	4	rs2389016	rs12084568	1	80800862	C	T	0.981514	1p31.1	0.2972	intergenic	ADGRL4(dist=1328367),LINC01781(dist=200578)	NA	NA	NA
634	4	rs2389016	rs2389015	1	80799190	G	A	0.981514	1p31.1	0.2972	intergenic	ADGRL4(dist=1326695),LINC01781(dist=202250)	NA	NA	NA
635	4	rs2389016	rs200006126	1	80796149	T	C	0.981514	1p31.1	0.2972	intergenic	ADGRL4(dist=1323654),LINC01781(dist=205291)	NA	NA	NA
636	4	rs2389016	rs10493662	1	80809034	A	G	0.977064	1p31.1	0.2982	intergenic	ADGRL4(dist=1336539),LINC01781(dist=192406)	NA	NA	NA
637	4	rs2389016	rs59355246	1	80803766	A	G	0.977064	1p31.1	0.2982	intergenic	ADGRL4(dist=1331271),LINC01781(dist=197674)	NA	NA	NA
638	4	rs2389016	rs112282397	1	80809464	C	G	0.976956	1p31.1	0.2982	intergenic	ADGRL4(dist=1336969),LINC01781(dist=191976)	NA	NA	NA
639	4	rs2389016	rs17488871	1	80808966	C	T	0.976956	1p31.1	0.2982	intergenic	ADGRL4(dist=1336471),LINC01781(dist=192474)	NA	NA	NA
640	4	rs2389016	rs17435926	1	80808707	T	G	0.976956	1p31.1	0.2982	intergenic	ADGRL4(dist=1336212),LINC01781(dist=192733)	NA	NA	NA
641	4	rs2389016	rs67890928	1	80807888	G	A	0.976956	1p31.1	0.2982	intergenic	ADGRL4(dist=1335393),LINC01781(dist=193552)	NA	NA	NA
642	4	rs2389016	rs67819360	1	80806834	G	A	0.976956	1p31.1	0.2982	intergenic	ADGRL4(dist=1334339),LINC01781(dist=194606)	NA	NA	NA
643	4	rs2389016	rs2892661	1	80806358	A	G	0.976956	1p31.1	0.2982	intergenic	ADGRL4(dist=1333863),LINC01781(dist=195082)	NA	NA	NA
644	4	rs2389016	rs2892660	1	80806357	C	T	0.976956	1p31.1	0.2982	intergenic	ADGRL4(dist=1333862),LINC01781(dist=195083)	NA	NA	NA
645	4	rs2389016	rs2389023	1	80805785	G	A	0.976956	1p31.1	0.2982	intergenic	ADGRL4(dist=1333290),LINC01781(dist=195655)	NA	NA	NA
646	4	rs2389016	rs2389022	1	80805758	A	G	0.976956	1p31.1	0.2982	intergenic	ADGRL4(dist=1333263),LINC01781(dist=195682)	NA	NA	NA
647	4	rs2389016	rs17488752	1	80805285	G	A	0.976956	1p31.1	0.2982	intergenic	ADGRL4(dist=1332790),LINC01781(dist=196155)	NA	NA	NA
648	4	rs2389016	rs114982260	1	80802349	A	G	0.976956	1p31.1	0.2982	intergenic	ADGRL4(dist=1329854),LINC01781(dist=199091)	NA	NA	NA
649	4	rs2389016	rs7555345	1	80801793	C	T	0.976956	1p31.1	0.2982	intergenic	ADGRL4(dist=1329298),LINC01781(dist=199647)	NA	NA	NA
650	4	rs2389016	rs12083515	1	80800677	C	G	0.976956	1p31.1	0.2982	intergenic	ADGRL4(dist=1328182),LINC01781(dist=200763)	NA	NA	NA
651	4	rs2389016	rs4514202	1	80799555	T	A	0.976956	1p31.1	0.2982	intergenic	ADGRL4(dist=1327060),LINC01781(dist=201885)	NA	NA	NA
652	4	rs2389016	rs2389014	1	80799189	T	C	0.976956	1p31.1	0.2982	intergenic	ADGRL4(dist=1326694),LINC01781(dist=202251)	NA	NA	NA
653	4	rs2389016	rs12088287	1	80798639	C	T	0.976956	1p31.1	0.2982	intergenic	ADGRL4(dist=1326144),LINC01781(dist=202801)	NA	NA	NA
654	4	rs2389016	rs12088284	1	80798635	C	T	0.976956	1p31.1	0.2982	intergenic	ADGRL4(dist=1326140),LINC01781(dist=202805)	NA	NA	NA
655	4	rs2389016	rs12073845	1	80797910	T	C	0.976956	1p31.1	0.2982	intergenic	ADGRL4(dist=1325415),LINC01781(dist=203530)	NA	NA	NA
656	4	rs2389016	rs72673699	1	80797590	G	A	0.976956	1p31.1	0.2982	intergenic	ADGRL4(dist=1325095),LINC01781(dist=203850)	NA	NA	NA
657	4	rs2389016	rs67148358	1	80797504	G	A	0.976956	1p31.1	0.2982	intergenic	ADGRL4(dist=1325009),LINC01781(dist=203936)	NA	NA	NA
658	4	rs2389016	rs66579741	1	80797208	G	C	0.976956	1p31.1	0.2982	intergenic	ADGRL4(dist=1324713),LINC01781(dist=204232)	NA	NA	NA
659	4	rs2389016	rs6664550	1	80795712	A	G	0.976956	1p31.1	0.2982	intergenic	ADGRL4(dist=1323217),LINC01781(dist=205728)	NA	NA	NA
660	4	rs2389016	rs67299052	1	80794715	A	C	0.976956	1p31.1	0.2982	intergenic	ADGRL4(dist=1322220),LINC01781(dist=206725)	NA	NA	NA
661	4	rs2389016	rs115567255	1	80794516	T	C	0.976956	1p31.1	0.2982	intergenic	ADGRL4(dist=1322021),LINC01781(dist=206924)	NA	NA	NA
662	4	rs2389016	rs12071849	1	80794322	G	T	0.976956	1p31.1	0.2982	intergenic	ADGRL4(dist=1321827),LINC01781(dist=207118)	NA	NA	NA
663	4	rs2389016	rs67084262	1	80793719	G	A	0.976956	1p31.1	0.2982	intergenic	ADGRL4(dist=1321224),LINC01781(dist=207721)	NA	NA	NA
664	4	rs2389016	rs66857876	1	80793457	C	T	0.976956	1p31.1	0.2982	intergenic	ADGRL4(dist=1320962),LINC01781(dist=207983)	NA	NA	NA
665	4	rs2389016	rs41338944	1	80793418	T	C	0.976956	1p31.1	0.2982	intergenic	ADGRL4(dist=1320923),LINC01781(dist=208022)	NA	NA	NA
666	4	rs2389016	rs17104684	1	80793287	G	A	0.976956	1p31.1	0.2982	intergenic	ADGRL4(dist=1320792),LINC01781(dist=208153)	NA	NA	NA
667	4	rs2389016	rs12065553	1	80793118	A	G	0.976956	1p31.1	0.2982	intergenic	ADGRL4(dist=1320623),LINC01781(dist=208322)	NA	NA	NA
668	4	rs2389016	rs12080622	1	80792881	C	T	0.976956	1p31.1	0.2982	intergenic	ADGRL4(dist=1320386),LINC01781(dist=208559)	NA	NA	NA
669	4	rs2389016	rs59086229	1	80792872	C	T	0.976956	1p31.1	0.2982	intergenic	ADGRL4(dist=1320377),LINC01781(dist=208568)	NA	NA	NA
670	4	rs2389016	rs1937801	1	80792569	C	T	0.976956	1p31.1	0.2982	intergenic	ADGRL4(dist=1320074),LINC01781(dist=208871)	NA	NA	NA
671	4	rs2389016	rs1937800	1	80792560	C	T	0.976956	1p31.1	0.2982	intergenic	ADGRL4(dist=1320065),LINC01781(dist=208880)	NA	NA	NA
672	4	rs2389016	rs1937799	1	80792503	C	A	0.976956	1p31.1	0.2982	intergenic	ADGRL4(dist=1320008),LINC01781(dist=208937)	NA	NA	NA
673	4	rs2389016	rs7551570	1	80791474	A	G	0.976956	1p31.1	0.2982	intergenic	ADGRL4(dist=1318979),LINC01781(dist=209966)	NA	NA	NA
674	4	rs2389016	rs376251567	1	80796176	C	T	0.976826	1p31.1	0.2962	intergenic	ADGRL4(dist=1323681),LINC01781(dist=205264)	NA	NA	NA
675	4	rs2389016	rs6683316	1	80811780	A	C	0.972423	1p31.1	0.2992	intergenic	ADGRL4(dist=1339285),LINC01781(dist=189660)	NA	NA	NA
676	4	rs2389016	rs2389026	1	80811353	C	G	0.972423	1p31.1	0.2992	intergenic	ADGRL4(dist=1338858),LINC01781(dist=190087)	NA	NA	NA
677	4	rs2389016	rs2389025	1	80811206	T	C	0.972423	1p31.1	0.2992	intergenic	ADGRL4(dist=1338711),LINC01781(dist=190234)	NA	NA	NA
678	4	rs2389016	rs4400566	1	80811039	A	G	0.972423	1p31.1	0.2992	intergenic	ADGRL4(dist=1338544),LINC01781(dist=190401)	NA	NA	NA
679	4	rs2389016	rs4615796	1	80810719	G	A	0.972423	1p31.1	0.2992	intergenic	ADGRL4(dist=1338224),LINC01781(dist=190721)	NA	NA	NA
680	4	rs2389016	rs4282760	1	80810695	C	T	0.972423	1p31.1	0.2992	intergenic	ADGRL4(dist=1338200),LINC01781(dist=190745)	NA	NA	NA
681	4	rs2389016	rs4282759	1	80810626	C	G	0.972423	1p31.1	0.2992	intergenic	ADGRL4(dist=1338131),LINC01781(dist=190814)	NA	NA	NA
682	4	rs2389016	rs12088070	1	80798216	C	T	0.972423	1p31.1	0.2992	intergenic	ADGRL4(dist=1325721),LINC01781(dist=203224)	NA	NA	NA
683	4	rs2389016	rs72949518	1	80797008	C	T	0.972423	1p31.1	0.2992	intergenic	ADGRL4(dist=1324513),LINC01781(dist=204432)	NA	NA	NA
684	4	rs2389016	rs7549987	1	80789011	C	T	0.972423	1p31.1	0.2992	intergenic	ADGRL4(dist=1316516),LINC01781(dist=212429)	NA	NA	NA
685	4	rs2389016	rs1937796	1	80788515	C	T	0.972423	1p31.1	0.2992	intergenic	ADGRL4(dist=1316020),LINC01781(dist=212925)	NA	NA	NA
686	4	rs2389016	rs4303039	1	80795646	G	A	0.97226	1p31.1	0.2972	intergenic	ADGRL4(dist=1323151),LINC01781(dist=205794)	NA	NA	NA
687	4	rs2389016	rs4553136	1	80795564	A	G	0.97226	1p31.1	0.2972	intergenic	ADGRL4(dist=1323069),LINC01781(dist=205876)	NA	NA	NA
688	4	rs2389016	rs4430281	1	80795563	C	T	0.97226	1p31.1	0.2972	intergenic	ADGRL4(dist=1323068),LINC01781(dist=205877)	NA	NA	NA
689	4	rs2389016	rs4581234	1	80795529	C	T	0.97226	1p31.1	0.2972	intergenic	ADGRL4(dist=1323034),LINC01781(dist=205911)	NA	NA	NA
690	4	rs2389016	rs67566769	1	80794622	A	G	0.97226	1p31.1	0.2972	intergenic	ADGRL4(dist=1322127),LINC01781(dist=206818)	NA	NA	NA
691	4	rs2389016	rs72673689	1	80794351	C	T	0.97226	1p31.1	0.2972	intergenic	ADGRL4(dist=1321856),LINC01781(dist=207089)	NA	NA	NA
692	4	rs2389016	rs12082344	1	80794342	C	T	0.97226	1p31.1	0.2972	intergenic	ADGRL4(dist=1321847),LINC01781(dist=207098)	NA	NA	NA
693	4	rs2389016	rs12068293	1	80794284	T	A	0.97226	1p31.1	0.2972	intergenic	ADGRL4(dist=1321789),LINC01781(dist=207156)	NA	NA	NA
694	4	rs2389016	rs202165745	1	80796712	C	T	0.967915	1p31.1	0.3002	intergenic	ADGRL4(dist=1324217),LINC01781(dist=204728)	NA	NA	NA
695	4	rs2389016	rs66988543	1	80804535	G	A	0.967871	1p31.1	0.2982	intergenic	ADGRL4(dist=1332040),LINC01781(dist=196905)	NA	NA	NA
696	4	rs2389016	rs112047395	1	80802256	C	T	0.96772	1p31.1	0.2982	intergenic	ADGRL4(dist=1329761),LINC01781(dist=199184)	NA	NA	NA
697	4	rs2389016	rs6700780	1	80795856	C	G	0.96772	1p31.1	0.2982	intergenic	ADGRL4(dist=1323361),LINC01781(dist=205584)	NA	NA	NA
698	4	rs2389016	rs66569213	1	80793848	C	A	0.96772	1p31.1	0.2982	intergenic	ADGRL4(dist=1321353),LINC01781(dist=207592)	NA	NA	NA
699	4	rs2389016	rs11162971	1	80786391	G	T	0.967439	1p31.1	0.2903	intergenic	ADGRL4(dist=1313896),LINC01781(dist=215049)	NA	NA	NA
700	4	rs2389016	rs11162970	1	80786312	C	T	0.967439	1p31.1	0.2903	intergenic	ADGRL4(dist=1313817),LINC01781(dist=215128)	NA	NA	NA
701	4	rs2389016	rs12080711	1	80814326	A	G	0.963826	1p31.1	0.2992	intergenic	ADGRL4(dist=1341831),LINC01781(dist=187114)	NA	NA	NA
702	4	rs2389016	rs12135823	1	80813667	G	A	0.963826	1p31.1	0.2992	intergenic	ADGRL4(dist=1341172),LINC01781(dist=187773)	NA	NA	NA
703	4	rs2389016	rs6676853	1	80813113	C	G	0.963826	1p31.1	0.2992	intergenic	ADGRL4(dist=1340618),LINC01781(dist=188327)	NA	NA	NA
704	4	rs2389016	rs4400565	1	80811003	A	C	0.963372	1p31.1	0.2992	intergenic	ADGRL4(dist=1338508),LINC01781(dist=190437)	NA	NA	NA
705	4	rs2389016	rs575840515	1	80796649	A	G	0.962964	1p31.1	0.2932	intergenic	ADGRL4(dist=1324154),LINC01781(dist=204791)	NA	NA	NA
706	4	rs2389016	rs6688826	1	80812329	T	C	0.959907	1p31.1	0.3022	intergenic	ADGRL4(dist=1339834),LINC01781(dist=189111)	NA	NA	NA
707	4	rs2389016	rs2389024	1	80805845	T	C	0.958898	1p31.1	0.3002	intergenic	ADGRL4(dist=1333350),LINC01781(dist=195595)	NA	NA	NA
708	4	rs2389016	rs115403302	1	80796892	G	T	0.958376	1p31.1	0.2942	intergenic	ADGRL4(dist=1324397),LINC01781(dist=204548)	NA	NA	NA
709	4	rs2389016	rs78805055	1	80796881	C	T	0.958376	1p31.1	0.2942	intergenic	ADGRL4(dist=1324386),LINC01781(dist=204559)	NA	NA	NA
710	4	rs2389016	rs202188416	1	80796681	C	T	0.958376	1p31.1	0.2942	intergenic	ADGRL4(dist=1324186),LINC01781(dist=204759)	NA	NA	NA
711	4	rs2389016	rs113761887	1	80804263	C	T	0.954729	1p31.1	0.3032	intergenic	ADGRL4(dist=1331768),LINC01781(dist=197177)	NA	NA	NA
712	4	rs2389016	rs376042510	1	80796743	C	T	0.953885	1p31.1	0.2972	intergenic	ADGRL4(dist=1324248),LINC01781(dist=204697)	NA	NA	NA
713	4	rs2389016	rs1937787	1	80839278	T	C	0.946547	1p31.1	0.3032	intergenic	ADGRL4(dist=1366783),LINC01781(dist=162162)	NA	NA	Stroke
714	4	rs2389016	rs12057358	1	80836926	A	G	0.946547	1p31.1	0.3032	intergenic	ADGRL4(dist=1364431),LINC01781(dist=164514)	NA	NA	NA
715	4	rs2389016	rs11162976	1	80822282	A	C	0.942947	1p31.1	0.3062	intergenic	ADGRL4(dist=1349787),LINC01781(dist=179158)	NA	NA	NA
716	4	rs2389016	rs12077931	1	80812527	A	G	0.94256	1p31.1	0.3062	intergenic	ADGRL4(dist=1340032),LINC01781(dist=188913)	NA	NA	NA
717	4	rs2389016	rs6673543	1	80812304	C	T	0.94256	1p31.1	0.3062	intergenic	ADGRL4(dist=1339809),LINC01781(dist=189136)	NA	NA	NA
718	4	rs2389016	rs6697039	1	80812211	G	A	0.94256	1p31.1	0.3062	intergenic	ADGRL4(dist=1339716),LINC01781(dist=189229)	NA	NA	NA
719	4	rs2389016	rs6696828	1	80812020	G	C	0.94256	1p31.1	0.3062	intergenic	ADGRL4(dist=1339525),LINC01781(dist=189420)	NA	NA	NA
720	4	rs2389016	rs6670504	1	80834007	G	A	0.933021	1p31.1	0.3022	intergenic	ADGRL4(dist=1361512),LINC01781(dist=167433)	NA	NA	NA
721	4	rs2389016	rs10874123	1	80831434	G	A	0.933021	1p31.1	0.3022	intergenic	ADGRL4(dist=1358939),LINC01781(dist=170006)	NA	NA	NA
722	4	rs2389016	rs11162974	1	80821065	A	C	0.929791	1p31.1	0.3091	intergenic	ADGRL4(dist=1348570),LINC01781(dist=180375)	NA	NA	NA
723	4	rs2389016	rs6670706	1	80834202	G	A	0.928698	1p31.1	0.3032	intergenic	ADGRL4(dist=1361707),LINC01781(dist=167238)	NA	NA	NA
724	4	rs2389016	rs12118987	1	80818530	C	T	0.925116	1p31.1	0.3082	intergenic	ADGRL4(dist=1346035),LINC01781(dist=182910)	NA	NA	NA
725	4	rs2389016	rs1937798	1	80792386	T	A	0.921108	1p31.1	0.2863	intergenic	ADGRL4(dist=1319891),LINC01781(dist=209054)	NA	NA	NA
726	4	rs2389016	rs200175638	1	80796241	A	G	0.908782	1p31.1	0.2724	intergenic	ADGRL4(dist=1323746),LINC01781(dist=205199)	NA	NA	NA
727	4	rs2389016	rs6692813	1	80848989	A	G	0.903129	1p31.1	0.3141	intergenic	ADGRL4(dist=1376494),LINC01781(dist=152451)	NA	NA	NA
728	4	rs2389016	rs10874124	1	80833454	A	G	0.901854	1p31.1	0.3161	intergenic	ADGRL4(dist=1360959),LINC01781(dist=167986)	NA	NA	NA
729	4	rs2389016	rs61535100	1	80827756	A	G	0.901854	1p31.1	0.3161	intergenic	ADGRL4(dist=1355261),LINC01781(dist=173684)	NA	NA	NA
730	4	rs2389016	rs374213272	1	80796183	A	G	0.899951	1p31.1	0.2724	intergenic	ADGRL4(dist=1323688),LINC01781(dist=205257)	NA	NA	NA
731	4	rs2389016	rs10158964	1	80825083	G	T	0.8966	1p31.1	0.3151	intergenic	ADGRL4(dist=1352588),LINC01781(dist=176357)	NA	NA	NA
732	4	rs2389016	rs11162968	1	80784642	T	C	0.888517	1p31.1	0.3171	intergenic	ADGRL4(dist=1312147),LINC01781(dist=216798)	NA	NA	NA
733	4	rs2389016	rs371467959	1	80796207	T	C	0.880986	1p31.1	0.2763	intergenic	ADGRL4(dist=1323712),LINC01781(dist=205233)	NA	NA	NA
734	4	rs2389016	rs371738456	1	80796236	T	C	0.880367	1p31.1	0.2783	intergenic	ADGRL4(dist=1323741),LINC01781(dist=205204)	NA	NA	NA
735	4	rs2389016	rs3856038	1	80844249	C	A	0.879864	1p31.1	0.3091	intergenic	ADGRL4(dist=1371754),LINC01781(dist=157191)	NA	NA	NA
736	4	rs2389016	rs376506722	1	80796205	C	T	0.876311	1p31.1	0.2773	intergenic	ADGRL4(dist=1323710),LINC01781(dist=205235)	NA	NA	NA
737	4	rs2389016	rs370653098	1	80796178	T	C	0.876311	1p31.1	0.2773	intergenic	ADGRL4(dist=1323683),LINC01781(dist=205262)	NA	NA	NA
738	4	rs2389016	rs11162969	1	80786303	A	C	0.869347	1p31.1	0.3131	intergenic	ADGRL4(dist=1313808),LINC01781(dist=215137)	NA	NA	NA
739	4	rs2389016	rs6424701	1	80867299	A	T	0.855426	1p31.1	0.3022	intergenic	ADGRL4(dist=1394804),LINC01781(dist=134141)	NA	NA	NA
740	4	rs2389016	rs11163003	1	80866422	G	A	0.855426	1p31.1	0.3022	intergenic	ADGRL4(dist=1393927),LINC01781(dist=135018)	NA	NA	NA
741	4	rs2389016	rs12077834	1	80866392	T	C	0.855426	1p31.1	0.3022	intergenic	ADGRL4(dist=1393897),LINC01781(dist=135048)	NA	NA	NA
742	4	rs2389016	rs1966550	1	80866021	C	T	0.855426	1p31.1	0.3022	intergenic	ADGRL4(dist=1393526),LINC01781(dist=135419)	NA	NA	NA
743	4	rs2389016	rs11163001	1	80865409	C	T	0.855426	1p31.1	0.3022	intergenic	ADGRL4(dist=1392914),LINC01781(dist=136031)	NA	NA	NA
744	4	rs2389016	rs372701525	1	80860383	C	A	0.855426	1p31.1	0.3022	intergenic	ADGRL4(dist=1387888),LINC01781(dist=141057)	NA	NA	NA
745	4	rs2389016	rs68116699	1	80859622	G	T	0.855426	1p31.1	0.3022	intergenic	ADGRL4(dist=1387127),LINC01781(dist=141818)	NA	NA	NA
746	4	rs2389016	rs59035358	1	80857589	A	G	0.855426	1p31.1	0.3022	intergenic	ADGRL4(dist=1385094),LINC01781(dist=143851)	NA	NA	NA
747	4	rs2389016	rs1365753	1	80857014	G	C	0.855426	1p31.1	0.3022	intergenic	ADGRL4(dist=1384519),LINC01781(dist=144426)	NA	NA	NA
748	4	rs2389016	rs145801121	1	80861847	G	A	0.852078	1p31.1	0.3032	intergenic	ADGRL4(dist=1389352),LINC01781(dist=139593)	NA	NA	NA
749	4	rs2389016	rs67690445	1	80850342	G	T	0.851465	1p31.1	0.3052	intergenic	ADGRL4(dist=1377847),LINC01781(dist=151098)	NA	NA	NA
750	4	rs2389016	rs56794969	1	80851756	G	A	0.84527	1p31.1	0.3002	intergenic	ADGRL4(dist=1379261),LINC01781(dist=149684)	NA	NA	NA
751	4	rs2389016	rs12124773	1	80852490	G	A	0.840994	1p31.1	0.2992	intergenic	ADGRL4(dist=1379995),LINC01781(dist=148950)	NA	NA	NA
752	4	rs2389016	rs12130383	1	80871734	A	G	0.834302	1p31.1	0.3012	intergenic	ADGRL4(dist=1399239),LINC01781(dist=129706)	NA	NA	NA
753	4	rs2389016	rs11163007	1	80871628	T	C	0.834302	1p31.1	0.3012	intergenic	ADGRL4(dist=1399133),LINC01781(dist=129812)	NA	NA	NA
754	4	rs2389016	rs10782726	1	80870297	G	C	0.834302	1p31.1	0.3012	intergenic	ADGRL4(dist=1397802),LINC01781(dist=131143)	NA	NA	NA
755	4	rs2389016	rs6667534	1	80870009	C	T	0.83017	1p31.1	0.3022	intergenic	ADGRL4(dist=1397514),LINC01781(dist=131431)	NA	NA	NA
756	4	rs2389016	rs34275555	1	80796265	C	T	0.782238	1p31.1	0.6978	intergenic	ADGRL4(dist=1323770),LINC01781(dist=205175)	NA	NA	NA
757	4	rs2389016	rs28813117	1	80864170	G	T	0.779027	1p31.1	0.3241	intergenic	ADGRL4(dist=1391675),LINC01781(dist=137270)	NA	NA	NA
758	4	rs2389016	rs12240077	1	80824657	G	A	0.756025	1p31.1	0.2435	intergenic	ADGRL4(dist=1352162),LINC01781(dist=176783)	NA	NA	NA
759	4	rs2389016	rs11162975	1	80821220	A	G	0.745438	1p31.1	0.3638	intergenic	ADGRL4(dist=1348725),LINC01781(dist=180220)	NA	NA	NA
760	4	rs2389016	rs72675727	1	80848329	T	C	0.731149	1p31.1	0.2505	intergenic	ADGRL4(dist=1375834),LINC01781(dist=153111)	NA	NA	NA
761	4	rs2389016	rs545227093	1	80796618	A	G	0.729189	1p31.1	0.2286	intergenic	ADGRL4(dist=1324123),LINC01781(dist=204822)	NA	NA	NA
762	4	rs2389016	rs373491583	1	80863132	C	G	0.709583	1p31.1	0.3608	intergenic	ADGRL4(dist=1390637),LINC01781(dist=138308)	NA	NA	NA
763	4	rs2389016	rs951258	1	80836881	A	G	0.698911	1p31.1	0.3817	intergenic	ADGRL4(dist=1364386),LINC01781(dist=164559)	NA	NA	NA
764	4	rs2389016	rs12060711	1	80839757	A	G	0.670268	1p31.1	0.3907	intergenic	ADGRL4(dist=1367262),LINC01781(dist=161683)	NA	NA	NA
765	4	rs2389016	rs72675742	1	80871559	A	G	0.666385	1p31.1	0.2386	intergenic	ADGRL4(dist=1399064),LINC01781(dist=129881)	NA	NA	NA
766	4	rs2389016	rs9662629	1	80862659	G	A	0.662153	1p31.1	0.3857	intergenic	ADGRL4(dist=1390164),LINC01781(dist=138781)	NA	NA	NA
767	4	rs2389016	rs10874126	1	80864991	T	G	0.661145	1p31.1	0.3867	intergenic	ADGRL4(dist=1392496),LINC01781(dist=136449)	NA	NA	NA
768	4	rs2389016	rs9662558	1	80862077	G	A	0.661145	1p31.1	0.3867	intergenic	ADGRL4(dist=1389582),LINC01781(dist=139363)	NA	NA	NA
769	4	rs2389016	rs28634075	1	80860387	G	C	0.661145	1p31.1	0.3867	intergenic	ADGRL4(dist=1387892),LINC01781(dist=141053)	NA	NA	NA
770	4	rs2389016	rs9660580	1	80862618	C	T	0.659452	1p31.1	0.3867	intergenic	ADGRL4(dist=1390123),LINC01781(dist=138822)	NA	NA	NA
771	4	rs2389016	rs12077701	1	80866029	T	A	0.658459	1p31.1	0.3877	intergenic	ADGRL4(dist=1393534),LINC01781(dist=135411)	NA	NA	NA
772	4	rs2389016	rs11163002	1	80865861	G	A	0.658459	1p31.1	0.3877	intergenic	ADGRL4(dist=1393366),LINC01781(dist=135579)	NA	NA	NA
773	4	rs2389016	rs11163000	1	80865370	C	T	0.658459	1p31.1	0.3877	intergenic	ADGRL4(dist=1392875),LINC01781(dist=136070)	NA	NA	NA
774	4	rs2389016	rs10874127	1	80865032	A	G	0.658459	1p31.1	0.3877	intergenic	ADGRL4(dist=1392537),LINC01781(dist=136408)	NA	NA	NA
775	4	rs2389016	rs11162999	1	80864845	T	C	0.658459	1p31.1	0.3877	intergenic	ADGRL4(dist=1392350),LINC01781(dist=136595)	NA	NA	NA
776	4	rs2389016	rs111746882	1	80864763	G	A	0.658459	1p31.1	0.3877	intergenic	ADGRL4(dist=1392268),LINC01781(dist=136677)	NA	NA	NA
777	4	rs2389016	rs11162995	1	80864429	A	G	0.658459	1p31.1	0.3877	intergenic	ADGRL4(dist=1391934),LINC01781(dist=137011)	NA	NA	NA
778	4	rs2389016	rs6659187	1	80863696	T	C	0.658459	1p31.1	0.3877	intergenic	ADGRL4(dist=1391201),LINC01781(dist=137744)	NA	NA	NA
779	4	rs2389016	rs141421510	1	80862764	A	G	0.658459	1p31.1	0.3877	intergenic	ADGRL4(dist=1390269),LINC01781(dist=138676)	NA	NA	NA
780	4	rs2389016	rs138602412	1	80861342	T	A	0.658459	1p31.1	0.3877	intergenic	ADGRL4(dist=1388847),LINC01781(dist=140098)	NA	NA	NA
781	4	rs2389016	rs189905781	1	80861291	G	A	0.658459	1p31.1	0.3877	intergenic	ADGRL4(dist=1388796),LINC01781(dist=140149)	NA	NA	NA
782	4	rs2389016	rs72675735	1	80860053	C	T	0.658459	1p31.1	0.3877	intergenic	ADGRL4(dist=1387558),LINC01781(dist=141387)	NA	NA	NA
783	4	rs2389016	rs6672313	1	80859896	G	A	0.658459	1p31.1	0.3877	intergenic	ADGRL4(dist=1387401),LINC01781(dist=141544)	NA	NA	NA
784	4	rs2389016	rs1549557	1	80858509	A	C	0.658459	1p31.1	0.3877	intergenic	ADGRL4(dist=1386014),LINC01781(dist=142931)	NA	NA	NA
785	4	rs2389016	rs1549553	1	80857894	G	C	0.658459	1p31.1	0.3877	intergenic	ADGRL4(dist=1385399),LINC01781(dist=143546)	NA	NA	NA
786	4	rs2389016	rs1549552	1	80857666	A	G	0.658459	1p31.1	0.3877	intergenic	ADGRL4(dist=1385171),LINC01781(dist=143774)	NA	NA	NA
787	4	rs2389016	rs1896250	1	80857194	G	A	0.658459	1p31.1	0.3877	intergenic	ADGRL4(dist=1384699),LINC01781(dist=144246)	NA	NA	NA
788	4	rs2389016	rs1365752	1	80856961	A	G	0.658459	1p31.1	0.3877	intergenic	ADGRL4(dist=1384466),LINC01781(dist=144479)	NA	NA	NA
789	4	rs2389016	rs1549555	1	80858466	A	G	0.655785	1p31.1	0.3887	intergenic	ADGRL4(dist=1385971),LINC01781(dist=142974)	NA	NA	NA
790	4	rs2389016	rs72675725	1	80845936	G	A	0.650147	1p31.1	0.4016	intergenic	ADGRL4(dist=1373441),LINC01781(dist=155504)	NA	NA	NA
791	4	rs2389016	rs3856039	1	80866163	A	G	0.647832	1p31.1	0.3917	intergenic	ADGRL4(dist=1393668),LINC01781(dist=135277)	NA	NA	NA
792	4	rs2389016	rs1966549	1	80866011	G	A	0.647832	1p31.1	0.3917	intergenic	ADGRL4(dist=1393516),LINC01781(dist=135429)	NA	NA	NA
793	4	rs2389016	rs10874125	1	80864875	T	C	0.647832	1p31.1	0.3917	intergenic	ADGRL4(dist=1392380),LINC01781(dist=136565)	NA	NA	NA
794	4	rs2389016	rs6667976	1	80863869	G	T	0.647832	1p31.1	0.3917	intergenic	ADGRL4(dist=1391374),LINC01781(dist=137571)	NA	NA	NA
795	4	rs2389016	rs147811278	1	80860216	A	G	0.647832	1p31.1	0.3917	intergenic	ADGRL4(dist=1387721),LINC01781(dist=141224)	NA	NA	NA
796	4	rs2389016	rs1549556	1	80858494	C	T	0.647832	1p31.1	0.3917	intergenic	ADGRL4(dist=1385999),LINC01781(dist=142946)	NA	NA	NA
797	4	rs2389016	rs1365754	1	80857176	C	A	0.647832	1p31.1	0.3917	intergenic	ADGRL4(dist=1384681),LINC01781(dist=144264)	NA	NA	NA
798	4	rs2389016	rs11162990	1	80856167	A	G	0.647832	1p31.1	0.3917	intergenic	ADGRL4(dist=1383672),LINC01781(dist=145273)	NA	NA	NA
799	4	rs2389016	rs6659411	1	80864062	A	T	0.644662	1p31.1	0.3638	intergenic	ADGRL4(dist=1391567),LINC01781(dist=137378)	NA	NA	NA
800	4	rs2389016	rs12065633	1	80847310	T	C	0.642339	1p31.1	0.4026	intergenic	ADGRL4(dist=1374815),LINC01781(dist=154130)	NA	NA	NA
801	4	rs2389016	rs12094627	1	80868015	C	G	0.639974	1p31.1	0.3867	intergenic	ADGRL4(dist=1395520),LINC01781(dist=133425)	NA	NA	NA
802	4	rs2389016	rs150813119	1	80862900	A	C	0.637283	1p31.1	0.3936	intergenic	ADGRL4(dist=1390405),LINC01781(dist=138540)	NA	NA	NA
803	4	rs2389016	rs10874130	1	80870692	T	G	0.633897	1p31.1	0.3857	intergenic	ADGRL4(dist=1398197),LINC01781(dist=130748)	NA	NA	NA
804	4	rs2389016	rs10874128	1	80870651	A	T	0.633897	1p31.1	0.3857	intergenic	ADGRL4(dist=1398156),LINC01781(dist=130789)	NA	NA	NA
805	4	rs2389016	rs10782727	1	80870551	A	T	0.633897	1p31.1	0.3857	intergenic	ADGRL4(dist=1398056),LINC01781(dist=130889)	NA	NA	NA
806	4	rs2389016	rs6665004	1	80869882	C	T	0.633897	1p31.1	0.3857	intergenic	ADGRL4(dist=1397387),LINC01781(dist=131558)	NA	NA	NA
807	4	rs2389016	rs6677470	1	80869792	A	G	0.633897	1p31.1	0.3857	intergenic	ADGRL4(dist=1397297),LINC01781(dist=131648)	NA	NA	NA
808	4	rs2389016	rs6680065	1	80869734	T	C	0.632994	1p31.1	0.3867	intergenic	ADGRL4(dist=1397239),LINC01781(dist=131706)	NA	NA	NA
809	4	rs2389016	rs67811998	1	80848365	T	C	0.632162	1p31.1	0.4046	intergenic	ADGRL4(dist=1375870),LINC01781(dist=153075)	NA	NA	NA
810	4	rs2389016	rs11162988	1	80850574	A	G	0.628736	1p31.1	0.3976	intergenic	ADGRL4(dist=1378079),LINC01781(dist=150866)	NA	NA	NA
811	4	rs2389016	rs6696084	1	80849656	T	C	0.624593	1p31.1	0.4056	intergenic	ADGRL4(dist=1377161),LINC01781(dist=151784)	NA	NA	NA
812	4	rs2389016	rs10158588	1	80870448	C	T	0.623268	1p31.1	0.3897	intergenic	ADGRL4(dist=1397953),LINC01781(dist=130992)	NA	NA	NA
813	4	rs2389016	rs10157705	1	80845044	T	C	0.621505	1p31.1	0.4026	intergenic	ADGRL4(dist=1372549),LINC01781(dist=156396)	NA	NA	NA
814	4	rs2389016	rs6659417	1	80864076	A	T	0.61981	1p31.1	0.3917	intergenic	ADGRL4(dist=1391581),LINC01781(dist=137364)	NA	NA	NA
815	4	rs2389016	rs536424781	1	80863338	T	C	0.582604	1p31.1	0.4215	intergenic	ADGRL4(dist=1390843),LINC01781(dist=138102)	NA	NA	NA
816	4	rs2389016	rs9661874	1	80862303	T	G	0.574714	1p31.1	0.3688	intergenic	ADGRL4(dist=1389808),LINC01781(dist=139137)	NA	NA	NA
817	4	rs2389016	rs11162994	1	80864351	G	A	0.529116	1p31.1	0.4414	intergenic	ADGRL4(dist=1391856),LINC01781(dist=137089)	NA	NA	NA
818	4	rs2389016	rs12070989	1	80841004	C	A	0.520983	1p31.1	0.4433	intergenic	ADGRL4(dist=1368509),LINC01781(dist=160436)	NA	NA	NA
819	4	rs2389016	rs142147281	1	80864550	A	G	0.503485	1p31.1	0.4533	intergenic	ADGRL4(dist=1392055),LINC01781(dist=136890)	NA	NA	NA
820	4	rs2389016	rs147269651	1	80863552	A	G	0.503485	1p31.1	0.4533	intergenic	ADGRL4(dist=1391057),LINC01781(dist=137888)	NA	NA	NA
821	5	rs4261101	rs4261101	1	90796053	G	A	1	1p22.2	0.3648	intergenic	ZNF326(dist=294964),SNORD3G(dist=327254)	NA	NA	NA
822	5	rs4261101	rs7550989	1	90791379	T	G	1	1p22.2	0.3648	intergenic	ZNF326(dist=290290),SNORD3G(dist=331928)	NA	NA	NA
823	5	rs4261101	rs4625266	1	90790429	G	C	0.995872	1p22.2	0.3638	intergenic	ZNF326(dist=289340),SNORD3G(dist=332878)	NA	NA	NA
824	5	rs4261101	rs4356032	1	90796112	A	C	0.995864	1p22.2	0.3658	intergenic	ZNF326(dist=295023),SNORD3G(dist=327195)	NA	NA	NA
825	5	rs4261101	rs4453022	1	90790141	C	T	0.947803	1p22.2	0.3519	intergenic	ZNF326(dist=289052),SNORD3G(dist=333166)	NA	NA	NA
826	5	rs4261101	rs6673769	1	90804261	T	A	0.670705	1p22.2	0.3569	intergenic	ZNF326(dist=303172),SNORD3G(dist=319046)	NA	NA	NA
827	5	rs4261101	rs4551580	1	90803886	A	G	0.670705	1p22.2	0.3569	intergenic	ZNF326(dist=302797),SNORD3G(dist=319421)	NA	NA	NA
828	5	rs4261101	rs6678531	1	90785241	C	T	0.612132	1p22.2	0.4861	intergenic	ZNF326(dist=284152),SNORD3G(dist=338066)	NA	NA	NA
829	5	rs4261101	rs4446947	1	90781761	A	G	0.606616	1p22.2	0.4851	intergenic	ZNF326(dist=280672),SNORD3G(dist=341546)	NA	NA	NA
830	5	rs4261101	rs4074585	1	90779266	T	A	0.605746	1p22.2	0.4861	intergenic	ZNF326(dist=278177),SNORD3G(dist=344041)	NA	NA	NA
831	5	rs4261101	rs17511171	1	90671037	A	T	0.545589	1p22.2	0.2833	intergenic	ZNF326(dist=169948),SNORD3G(dist=452270)	NA	NA	NA
832	5	rs4261101	rs12093332	1	90795625	C	T	0.521473	1p22.2	0.2217	intergenic	ZNF326(dist=294536),SNORD3G(dist=327682)	NA	NA	NA
833	5	rs4261101	rs12082931	1	90793564	A	G	0.521473	1p22.2	0.2217	intergenic	ZNF326(dist=292475),SNORD3G(dist=329743)	NA	NA	NA
834	5	rs4261101	rs10922831	1	90793440	C	T	0.521473	1p22.2	0.2217	intergenic	ZNF326(dist=292351),SNORD3G(dist=329867)	NA	NA	NA
835	5	rs4261101	rs10922830	1	90792797	A	G	0.521473	1p22.2	0.2217	intergenic	ZNF326(dist=291708),SNORD3G(dist=330510)	NA	NA	NA
836	5	rs4261101	rs4268341	1	90791598	C	T	0.521473	1p22.2	0.2217	intergenic	ZNF326(dist=290509),SNORD3G(dist=331709)	NA	NA	NA
837	5	rs4261101	rs4468149	1	90797338	A	T	0.519899	1p22.2	0.2207	intergenic	ZNF326(dist=296249),SNORD3G(dist=325969)	NA	NA	NA
838	5	rs4261101	rs4531278	1	90796195	T	C	0.519899	1p22.2	0.2207	intergenic	ZNF326(dist=295106),SNORD3G(dist=327112)	NA	NA	NA
839	5	rs4261101	rs12082738	1	90795443	G	A	0.519899	1p22.2	0.2207	intergenic	ZNF326(dist=294354),SNORD3G(dist=327864)	NA	NA	NA
840	5	rs4261101	rs12093237	1	90795388	C	T	0.519899	1p22.2	0.2207	intergenic	ZNF326(dist=294299),SNORD3G(dist=327919)	NA	NA	NA
841	5	rs4261101	rs12083345	1	90790852	G	A	0.519899	1p22.2	0.2207	intergenic	ZNF326(dist=289763),SNORD3G(dist=332455)	NA	NA	NA
842	5	rs4261101	rs4287161	1	90789906	A	G	0.519899	1p22.2	0.2207	intergenic	ZNF326(dist=288817),SNORD3G(dist=333401)	NA	NA	NA
843	5	rs4261101	rs4281314	1	90789807	A	G	0.519899	1p22.2	0.2207	intergenic	ZNF326(dist=288718),SNORD3G(dist=333500)	NA	NA	NA
844	5	rs4261101	rs4275437	1	90789750	T	G	0.519899	1p22.2	0.2207	intergenic	ZNF326(dist=288661),SNORD3G(dist=333557)	NA	NA	NA
845	5	rs4261101	rs6691778	1	90789502	T	C	0.519899	1p22.2	0.2207	intergenic	ZNF326(dist=288413),SNORD3G(dist=333805)	NA	NA	NA
846	5	rs4261101	rs6700208	1	90789501	G	C	0.519899	1p22.2	0.2207	intergenic	ZNF326(dist=288412),SNORD3G(dist=333806)	NA	NA	NA
847	5	rs4261101	rs6691681	1	90789417	T	C	0.519899	1p22.2	0.2207	intergenic	ZNF326(dist=288328),SNORD3G(dist=333890)	NA	NA	NA
848	5	rs4261101	rs6689210	1	90789343	T	C	0.519899	1p22.2	0.2207	intergenic	ZNF326(dist=288254),SNORD3G(dist=333964)	NA	NA	NA
849	5	rs4261101	rs12753902	1	90789223	A	G	0.519899	1p22.2	0.2207	intergenic	ZNF326(dist=288134),SNORD3G(dist=334084)	NA	NA	NA
850	5	rs4261101	rs12733907	1	90789157	C	T	0.519899	1p22.2	0.2207	intergenic	ZNF326(dist=288068),SNORD3G(dist=334150)	NA	NA	NA
851	5	rs4261101	rs12753763	1	90789131	A	G	0.519899	1p22.2	0.2207	intergenic	ZNF326(dist=288042),SNORD3G(dist=334176)	NA	NA	NA
852	5	rs4261101	rs10922829	1	90788078	G	T	0.519899	1p22.2	0.2207	intergenic	ZNF326(dist=286989),SNORD3G(dist=335229)	NA	NA	NA
853	5	rs4261101	rs28627140	1	90787157	T	C	0.519899	1p22.2	0.2207	intergenic	ZNF326(dist=286068),SNORD3G(dist=336150)	NA	NA	NA
854	5	rs4261101	rs28393962	1	90786836	C	T	0.519899	1p22.2	0.2207	intergenic	ZNF326(dist=285747),SNORD3G(dist=336471)	NA	NA	NA
855	5	rs4261101	rs34245845	1	90784417	T	C	0.519899	1p22.2	0.2207	intergenic	ZNF326(dist=283328),SNORD3G(dist=338890)	NA	NA	NA
856	5	rs4261101	rs34487333	1	90784105	C	T	0.519899	1p22.2	0.2207	intergenic	ZNF326(dist=283016),SNORD3G(dist=339202)	NA	NA	NA
857	5	rs4261101	rs7528896	1	90783796	C	A	0.519899	1p22.2	0.2207	intergenic	ZNF326(dist=282707),SNORD3G(dist=339511)	NA	NA	NA
858	5	rs4261101	rs7550206	1	90783440	G	A	0.519899	1p22.2	0.2207	intergenic	ZNF326(dist=282351),SNORD3G(dist=339867)	NA	NA	NA
859	5	rs4261101	rs12043900	1	90783118	C	T	0.519899	1p22.2	0.2207	intergenic	ZNF326(dist=282029),SNORD3G(dist=340189)	NA	NA	NA
860	5	rs4261101	rs12043844	1	90782909	C	T	0.519899	1p22.2	0.2207	intergenic	ZNF326(dist=281820),SNORD3G(dist=340398)	NA	NA	NA
861	5	rs4261101	rs10922828	1	90782631	A	T	0.518907	1p22.2	0.2207	intergenic	ZNF326(dist=281542),SNORD3G(dist=340676)	NA	NA	NA
862	5	rs4261101	rs61770636	1	90782195	A	G	0.517341	1p22.2	0.2197	intergenic	ZNF326(dist=281106),SNORD3G(dist=341112)	NA	NA	NA
863	5	rs4261101	rs4074584	1	90780033	G	A	0.515789	1p22.2	0.2187	intergenic	ZNF326(dist=278944),SNORD3G(dist=343274)	NA	NA	NA
864	6	rs9427672	rs9427672	1	197754741	A	G	1	1q31.3	0.7873	intergenic	DENND1B(dist=10118),C1orf53(dist=116941)	NA	NA	Neuroticism
865	6	rs9427672	rs1539414	1	197743506	G	A	0.848395	1q31.3	0.1889	intronic	DENND1B	NA	NA	NA
866	6	rs9427672	rs12123169	1	197780966	T	A	0.839477	1q31.3	0.1849	intergenic	DENND1B(dist=36343),C1orf53(dist=90716)	NA	NA	NA
867	6	rs9427672	rs12134279	1	197781198	C	T	0.834525	1q31.3	0.1839	intergenic	DENND1B(dist=36575),C1orf53(dist=90484)	NA	NA	Lymphocyte percentage of white cells,Primary biliary cholangitis
868	6	rs9427672	rs2488393	1	197722240	C	T	0.832258	1q31.3	0.1879	intronic	DENND1B	NA	NA	NA
869	6	rs9427672	rs2488398	1	197701376	G	C	0.831566	1q31.3	0.1899	intronic	DENND1B	NA	NA	NA
870	6	rs9427672	rs2488397	1	197701279	G	C	0.831566	1q31.3	0.1899	intronic	DENND1B	NA	NA	Inflammatory bowel disease,Crohn's disease
871	6	rs9427672	rs16841912	1	197702476	G	C	0.821587	1q31.3	0.1879	intronic	DENND1B	NA	NA	NA
872	6	rs9427672	rs16841904	1	197701992	C	T	0.821587	1q31.3	0.1879	intronic	DENND1B	NA	NA	NA
873	6	rs9427672	rs17641524	1	197704717	C	T	0.818556	1q31.3	0.1829	exonic	DENND1B	synonymous SNV	DENND1B:NM_001300858:exon3:c.G51A:p.S17S,	Primary biliary cholangitis
874	6	rs9427672	rs2488401	1	197702401	C	T	0.797144	1q31.3	0.1829	intronic	DENND1B	NA	NA	NA
875	6	rs9427672	rs2488389	1	197631141	G	A	0.786867	1q31.3	0.1958	intronic	DENND1B	NA	NA	Crohn's disease,Ulcerative colitis,Inflammatory bowel disease
876	6	rs9427672	rs10737693	1	197599030	T	C	0.786867	1q31.3	0.8042	intronic	DENND1B	NA	NA	NA
877	6	rs9427672	rs4512681	1	197596790	A	T	0.786867	1q31.3	0.8042	intronic	DENND1B	NA	NA	NA
878	6	rs9427672	rs4316387	1	197595569	T	C	0.786867	1q31.3	0.8042	intronic	DENND1B	NA	NA	NA
879	6	rs9427672	rs188827822	1	197677508	T	A	0.781888	1q31.3	0.1948	intronic	DENND1B	NA	NA	NA
880	6	rs9427672	rs2477077	1	197671115	C	T	0.781888	1q31.3	0.1948	intronic	DENND1B	NA	NA	NA
881	6	rs9427672	rs12117045	1	197638716	G	A	0.781888	1q31.3	0.1948	intronic	DENND1B	NA	NA	NA
882	6	rs9427672	rs6682968	1	197608612	C	T	0.777604	1q31.3	0.1918	intronic	DENND1B	NA	NA	NA
883	6	rs9427672	rs11588864	1	197668565	C	G	0.776937	1q31.3	0.1938	intronic	DENND1B	NA	NA	NA
884	6	rs9427672	rs12131588	1	197666111	G	A	0.776937	1q31.3	0.1938	intronic	DENND1B	NA	NA	NA
885	6	rs9427672	rs16841842	1	197611682	C	A	0.776937	1q31.3	0.1938	intronic	DENND1B	NA	NA	NA
886	6	rs9427672	rs200719458	1	197597940	G	A	0.776937	1q31.3	0.1938	intronic	DENND1B	NA	NA	NA
887	6	rs9427672	rs2224873	1	197645449	T	A	0.74972	1q31.3	0.1988	intronic	DENND1B	NA	NA	NA
888	6	rs9427672	rs35939830	1	197561510	C	T	0.728491	1q31.3	0.2087	intronic	DENND1B	NA	NA	NA
889	6	rs9427672	rs11583319	1	197555860	A	G	0.724633	1q31.3	0.2097	intronic	DENND1B	NA	NA	NA
890	6	rs9427672	rs12141028	1	197562511	G	A	0.723485	1q31.3	0.2097	intronic	DENND1B	NA	NA	NA
891	6	rs9427672	rs6702421	1	197559324	C	T	0.723485	1q31.3	0.2097	intronic	DENND1B	NA	NA	NA
892	6	rs9427672	rs12118913	1	197512404	T	C	0.72346	1q31.3	0.2078	intronic	DENND1B	NA	NA	NA
893	6	rs9427672	rs12724239	1	197532378	C	T	0.719624	1q31.3	0.2087	intronic	DENND1B	NA	NA	NA
894	6	rs9427672	rs12748009	1	197532369	T	C	0.719624	1q31.3	0.2087	intronic	DENND1B	NA	NA	NA
895	6	rs9427672	rs17621130	1	197477498	G	A	0.714802	1q31.3	0.2117	UTR3	DENND1B(NM_001195215:c.*2092C>T)	NA	NA	NA
896	6	rs9427672	rs2042097	1	197471350	G	A	0.714802	1q31.3	0.2117	intergenic	CRB1(dist=23765),DENND1B(dist=2529)	NA	NA	NA
897	6	rs9427672	rs67236816	1	197470146	G	A	0.714802	1q31.3	0.2117	intergenic	CRB1(dist=22561),DENND1B(dist=3733)	NA	NA	NA
898	6	rs9427672	rs35624964	1	197493644	G	A	0.709945	1q31.3	0.2127	intronic	DENND1B	NA	NA	NA
899	6	rs9427672	rs2759663	1	197384426	C	G	0.699218	1q31.3	0.1988	intronic	CRB1	NA	NA	NA
900	6	rs9427672	rs368379855	1	197374467	C	G	0.680203	1q31.3	0.1948	intronic	CRB1	NA	NA	NA
901	6	rs9427672	rs12121863	1	197785420	A	G	0.670852	1q31.3	0.173	intergenic	DENND1B(dist=40797),C1orf53(dist=86262)	NA	NA	NA
902	6	rs9427672	rs12125942	1	197788562	T	G	0.661807	1q31.3	0.171	intergenic	DENND1B(dist=43939),C1orf53(dist=83120)	NA	NA	NA
903	6	rs9427672	rs72740550	1	197342380	G	A	0.661315	1q31.3	0.2008	intronic	CRB1	NA	NA	NA
904	6	rs9427672	rs12138679	1	197803799	G	A	0.66111	1q31.3	0.171	intergenic	DENND1B(dist=59176),C1orf53(dist=67883)	NA	NA	NA
905	6	rs9427672	rs12136114	1	197803798	T	C	0.66111	1q31.3	0.171	intergenic	DENND1B(dist=59175),C1orf53(dist=67884)	NA	NA	NA
906	6	rs9427672	rs4353128	1	197801928	C	G	0.660327	1q31.3	0.173	intergenic	DENND1B(dist=57305),C1orf53(dist=69754)	NA	NA	NA
907	6	rs9427672	rs34967494	1	197790104	G	A	0.657323	1q31.3	0.17	intergenic	DENND1B(dist=45481),C1orf53(dist=81578)	NA	NA	NA
908	6	rs9427672	rs12118513	1	197517086	T	A	0.638277	1q31.3	0.1829	intronic	DENND1B	NA	NA	NA
909	6	rs9427672	rs12738134	1	197470756	T	A	0.618511	1q31.3	0.1869	intergenic	CRB1(dist=23171),DENND1B(dist=3123)	NA	NA	NA
910	6	rs9427672	rs17642632	1	197808778	A	G	0.617288	1q31.3	0.1829	intergenic	DENND1B(dist=64155),C1orf53(dist=62904)	NA	NA	NA
911	6	rs9427672	rs4512677	1	197809723	T	C	0.603546	1q31.3	0.8221	intergenic	DENND1B(dist=65100),C1orf53(dist=61959)	NA	NA	NA
912	6	rs9427672	rs2221134	1	197812732	C	T	0.594211	1q31.3	0.8201	intergenic	DENND1B(dist=68109),C1orf53(dist=58950)	NA	NA	NA
913	6	rs9427672	rs6692930	1	197812669	G	A	0.594211	1q31.3	0.8201	intergenic	DENND1B(dist=68046),C1orf53(dist=59013)	NA	NA	NA
914	6	rs9427672	rs6678151	1	197811282	A	C	0.594211	1q31.3	0.8201	intergenic	DENND1B(dist=66659),C1orf53(dist=60400)	NA	NA	NA
915	6	rs9427672	rs904576	1	197810847	G	A	0.594211	1q31.3	0.8201	intergenic	DENND1B(dist=66224),C1orf53(dist=60835)	NA	NA	NA
916	6	rs9427672	rs10737695	1	197810094	C	A	0.594211	1q31.3	0.8201	intergenic	DENND1B(dist=65471),C1orf53(dist=61588)	NA	NA	NA
917	6	rs9427672	rs10801624	1	197809949	T	C	0.594211	1q31.3	0.8201	intergenic	DENND1B(dist=65326),C1orf53(dist=61733)	NA	NA	NA
918	6	rs9427672	rs10737694	1	197809915	T	C	0.594211	1q31.3	0.8201	intergenic	DENND1B(dist=65292),C1orf53(dist=61767)	NA	NA	NA
919	6	rs9427672	rs10754232	1	197809883	G	T	0.594211	1q31.3	0.8201	intergenic	DENND1B(dist=65260),C1orf53(dist=61799)	NA	NA	NA
920	6	rs9427672	rs10754231	1	197809859	A	T	0.594211	1q31.3	0.8201	intergenic	DENND1B(dist=65236),C1orf53(dist=61823)	NA	NA	NA
921	6	rs9427672	rs12141007	1	197813558	T	C	0.589829	1q31.3	0.1789	intergenic	DENND1B(dist=68935),C1orf53(dist=58124)	NA	NA	NA
922	6	rs9427672	rs12408939	1	197812823	A	G	0.589829	1q31.3	0.1789	intergenic	DENND1B(dist=68200),C1orf53(dist=58859)	NA	NA	NA
923	6	rs9427672	rs12120352	1	197812259	C	T	0.589829	1q31.3	0.1789	intergenic	DENND1B(dist=67636),C1orf53(dist=59423)	NA	NA	NA
924	6	rs9427672	rs12727812	1	197809908	C	T	0.589829	1q31.3	0.1789	intergenic	DENND1B(dist=65285),C1orf53(dist=61774)	NA	NA	NA
925	6	rs9427672	rs12145083	1	197822994	T	A	0.504584	1q31.3	0.2048	intergenic	DENND1B(dist=78371),C1orf53(dist=48688)	NA	NA	NA
926	6	rs9427672	rs12145078	1	197822977	T	A	0.504584	1q31.3	0.2048	intergenic	DENND1B(dist=78354),C1orf53(dist=48705)	NA	NA	NA
927	6	rs9427672	rs76004643	1	197816783	G	T	0.500216	1q31.3	0.2038	intergenic	DENND1B(dist=72160),C1orf53(dist=54899)	NA	NA	NA
928	6	rs9427672	rs12403425	1	197814823	C	A	0.500216	1q31.3	0.2038	intergenic	DENND1B(dist=70200),C1orf53(dist=56859)	NA	NA	NA
929	6	rs9427672	rs12740041	1	197814607	T	C	0.500216	1q31.3	0.2038	intergenic	DENND1B(dist=69984),C1orf53(dist=57075)	NA	NA	NA
930	7	rs1518395	rs1518395	2	58208074	A	G	1	2p16.1	0.6054	intronic	VRK2	NA	NA	Schizophrenia
931	7	rs1518395	rs12713370	2	58200748	A	G	0.995837	2p16.1	0.6044	intronic	VRK2	NA	NA	NA
932	7	rs1518395	rs966721	2	58197305	T	A	0.987546	2p16.1	0.6064	intronic	VRK2	NA	NA	NA
933	7	rs1518395	rs6732310	2	58210239	T	C	0.987516	2p16.1	0.6044	intronic	VRK2	NA	NA	NA
934	7	rs1518395	rs6545677	2	58211509	A	G	0.939432	2p16.1	0.6183	intronic	VRK2	NA	NA	NA
935	7	rs1518395	rs2678899	2	58176213	A	G	0.911215	2p16.1	0.6173	intronic	VRK2	NA	NA	NA
936	7	rs1518395	rs2139053	2	58156539	T	C	0.910888	2p16.1	0.6173	intronic	VRK2	NA	NA	NA
937	7	rs1518395	rs2312147	2	58222928	T	C	0.910488	2p16.1	0.6113	intronic	VRK2	NA	NA	Schizophrenia
938	7	rs1518395	rs2717042	2	58177082	C	A	0.907313	2p16.1	0.6163	intronic	VRK2	NA	NA	NA
939	7	rs1518395	rs2678884	2	58160123	A	C	0.907313	2p16.1	0.6163	intronic	VRK2	NA	NA	NA
940	7	rs1518395	rs2678909	2	58150768	T	C	0.906849	2p16.1	0.6183	intronic	VRK2	NA	NA	NA
941	7	rs1518395	rs2717027	2	58164454	G	A	0.903073	2p16.1	0.6153	intronic	VRK2	NA	NA	NA
942	7	rs1518395	rs2717043	2	58179019	C	T	0.898851	2p16.1	0.6143	intronic	VRK2	NA	NA	NA
943	7	rs1518395	rs2678910	2	58112266	A	T	0.871987	2p16.1	0.6233	intergenic	CCDC85A(dist=1498957),VRK2(dist=22520)	NA	NA	NA
944	7	rs1518395	rs1518399	2	58231314	C	T	0.841021	2p16.1	0.6034	intronic	VRK2	NA	NA	NA
945	7	rs1518395	rs2678908	2	58130327	C	T	0.814909	2p16.1	0.5895	intergenic	CCDC85A(dist=1517018),VRK2(dist=4459)	NA	NA	NA
946	7	rs1518395	rs2717056	2	58128804	C	T	0.814909	2p16.1	0.5895	intergenic	CCDC85A(dist=1515495),VRK2(dist=5982)	NA	NA	NA
947	7	rs1518395	rs2678880	2	58158283	C	T	0.811181	2p16.1	0.5885	intronic	VRK2	NA	NA	NA
948	7	rs1518395	rs2717006	2	58146956	T	A	0.81084	2p16.1	0.5924	intronic	VRK2	NA	NA	NA
949	7	rs1518395	rs2139054	2	58156583	A	C	0.809695	2p16.1	0.5924	intronic	VRK2	NA	NA	NA
950	7	rs1518395	rs2312141	2	58155358	A	T	0.809695	2p16.1	0.5924	intronic	VRK2	NA	NA	NA
951	7	rs1518395	rs2717015	2	58155253	T	C	0.809695	2p16.1	0.5924	intronic	VRK2	NA	NA	NA
952	7	rs1518395	rs2678873	2	58154601	G	A	0.809695	2p16.1	0.5924	intronic	VRK2	NA	NA	NA
953	7	rs1518395	rs2717011	2	58152075	T	C	0.809695	2p16.1	0.5924	intronic	VRK2	NA	NA	NA
954	7	rs1518395	rs2717010	2	58151817	A	G	0.809695	2p16.1	0.5924	intronic	VRK2	NA	NA	NA
955	7	rs1518395	rs2717007	2	58149116	G	A	0.809695	2p16.1	0.5924	intronic	VRK2	NA	NA	NA
956	7	rs1518395	rs2465804	2	58148180	G	A	0.809695	2p16.1	0.5924	intronic	VRK2	NA	NA	NA
957	7	rs1518395	rs2717003	2	58143438	A	G	0.809695	2p16.1	0.5924	intronic	VRK2	NA	NA	NA
958	7	rs1518395	rs2678904	2	58137755	G	T	0.809588	2p16.1	0.5905	intronic	VRK2	NA	NA	NA
959	7	rs1518395	rs1568254	2	58170161	C	A	0.807632	2p16.1	0.5915	intronic	VRK2	NA	NA	NA
960	7	rs1518395	rs1568253	2	58170004	T	C	0.807632	2p16.1	0.5915	intronic	VRK2	NA	NA	NA
961	7	rs1518395	rs28718871	2	58166769	T	C	0.807632	2p16.1	0.5915	intronic	VRK2	NA	NA	NA
962	7	rs1518395	rs2678888	2	58162191	A	G	0.807632	2p16.1	0.5915	intronic	VRK2	NA	NA	NA
963	7	rs1518395	rs2678887	2	58161752	C	A	0.807632	2p16.1	0.5915	intronic	VRK2	NA	NA	NA
964	7	rs1518395	rs2717024	2	58161397	C	G	0.807632	2p16.1	0.5915	intronic	VRK2	NA	NA	NA
965	7	rs1518395	rs2678886	2	58161221	A	G	0.807632	2p16.1	0.5915	intronic	VRK2	NA	NA	NA
966	7	rs1518395	rs2717022	2	58160639	G	C	0.807632	2p16.1	0.5915	intronic	VRK2	NA	NA	NA
967	7	rs1518395	rs2678883	2	58159670	A	G	0.807632	2p16.1	0.5915	intronic	VRK2	NA	NA	NA
968	7	rs1518395	rs2717019	2	58159473	T	G	0.807632	2p16.1	0.5915	intronic	VRK2	NA	NA	NA
969	7	rs1518395	rs2678879	2	58158152	A	G	0.807632	2p16.1	0.5915	intronic	VRK2	NA	NA	NA
970	7	rs1518395	rs961522	2	58272502	T	C	0.807001	2p16.1	0.6143	intronic	VRK2	NA	NA	NA
971	7	rs1518395	rs2678915	2	58119574	C	T	0.806769	2p16.1	0.5915	intergenic	CCDC85A(dist=1506265),VRK2(dist=15212)	NA	NA	NA
972	7	rs1518395	rs2683634	2	58113995	T	C	0.806769	2p16.1	0.5915	intergenic	CCDC85A(dist=1500686),VRK2(dist=20791)	NA	NA	NA
973	7	rs1518395	rs2717014	2	58154249	T	C	0.805926	2p16.1	0.5915	intronic	VRK2	NA	NA	NA
974	7	rs1518395	rs2459982	2	58150941	A	C	0.805926	2p16.1	0.5915	intronic	VRK2	NA	NA	NA
975	7	rs1518395	rs2717004	2	58143854	C	A	0.805926	2p16.1	0.5915	intronic	VRK2	NA	NA	NA
976	7	rs1518395	rs2717002	2	58142647	T	G	0.805926	2p16.1	0.5915	intronic	VRK2	NA	NA	NA
977	7	rs1518395	rs2678881	2	58140977	G	A	0.805926	2p16.1	0.5915	intronic	VRK2	NA	NA	NA
978	7	rs1518395	rs1040224	2	58139865	G	C	0.805926	2p16.1	0.5915	intronic	VRK2	NA	NA	NA
979	7	rs1518395	rs1040225	2	58139593	A	G	0.805926	2p16.1	0.5915	intronic	VRK2	NA	NA	NA
980	7	rs1518395	rs2678901	2	58138651	A	G	0.805926	2p16.1	0.5915	intronic	VRK2	NA	NA	NA
981	7	rs1518395	rs2717001	2	58137618	C	T	0.805926	2p16.1	0.5915	intronic	VRK2	NA	NA	NA
982	7	rs1518395	rs2678905	2	58135872	A	G	0.805926	2p16.1	0.5915	intronic	VRK2	NA	NA	NA
983	7	rs1518395	rs2678906	2	58134048	T	A	0.805926	2p16.1	0.5915	upstream	VRK2(dist=738)	NA	NA	NA
984	7	rs1518395	rs2717040	2	58169494	T	C	0.804777	2p16.1	0.5905	intronic	VRK2	NA	NA	NA
985	7	rs1518395	rs2678896	2	58169388	A	G	0.804777	2p16.1	0.5905	intronic	VRK2	NA	NA	NA
986	7	rs1518395	rs2717023	2	58161355	C	T	0.804042	2p16.1	0.5924	intronic	VRK2	NA	NA	NA
987	7	rs1518395	rs2717036	2	58168098	T	C	0.803889	2p16.1	0.5905	intronic	VRK2	NA	NA	NA
988	7	rs1518395	rs2717035	2	58167440	C	T	0.803889	2p16.1	0.5905	intronic	VRK2	NA	NA	NA
989	7	rs1518395	rs2717032	2	58166760	T	C	0.803889	2p16.1	0.5905	intronic	VRK2	NA	NA	NA
990	7	rs1518395	rs2678891	2	58166643	T	G	0.803889	2p16.1	0.5905	intronic	VRK2	NA	NA	NA
991	7	rs1518395	rs2717031	2	58166468	T	C	0.803889	2p16.1	0.5905	intronic	VRK2	NA	NA	NA
992	7	rs1518395	rs970941	2	58166181	G	A	0.803889	2p16.1	0.5905	intronic	VRK2	NA	NA	NA
993	7	rs1518395	rs2678890	2	58164435	C	T	0.803889	2p16.1	0.5905	intronic	VRK2	NA	NA	NA
994	7	rs1518395	rs2678889	2	58164223	A	G	0.803889	2p16.1	0.5905	intronic	VRK2	NA	NA	NA
995	7	rs1518395	rs2678882	2	58159362	T	A	0.803889	2p16.1	0.5905	intronic	VRK2	NA	NA	NA
996	7	rs1518395	rs2678903	2	58137930	A	G	0.802297	2p16.1	0.5924	intronic	VRK2	NA	NA	NA
997	7	rs1518395	rs908731	2	58135010	C	G	0.802172	2p16.1	0.5905	intronic	VRK2	NA	NA	NA
998	7	rs1518395	rs2678892	2	58167140	G	A	0.800293	2p16.1	0.5915	intronic	VRK2	NA	NA	NA
999	7	rs1518395	rs1401100	2	58168856	G	T	0.800162	2p16.1	0.5895	intronic	VRK2	NA	NA	NA
1000	7	rs1518395	rs1518394	2	58171287	A	G	0.799584	2p16.1	0.5934	intronic	VRK2	NA	NA	NA
1001	7	rs1518395	rs1518393	2	58171220	A	C	0.799584	2p16.1	0.5934	intronic	VRK2	NA	NA	NA
1002	7	rs1518395	rs2678870	2	58153375	T	A	0.798701	2p16.1	0.5934	intronic	VRK2	NA	NA	NA
1003	7	rs1518395	rs2678869	2	58153374	A	C	0.798701	2p16.1	0.5934	intronic	VRK2	NA	NA	NA
1004	7	rs1518395	rs2678871	2	58153602	G	A	0.798433	2p16.1	0.5895	intronic	VRK2	NA	NA	NA
1005	7	rs1518395	rs2678897	2	58169418	G	A	0.792271	2p16.1	0.5934	intronic	VRK2	NA	NA	Neuroticism
1006	7	rs1518395	rs10188070	2	58299326	A	G	0.790918	2p16.1	0.6471	intronic	VRK2	NA	NA	NA
1007	7	rs1518395	rs59098844	2	58044533	G	C	0.789451	2p16.1	0.3529	intergenic	CCDC85A(dist=1431224),VRK2(dist=90253)	NA	NA	NA
1008	7	rs1518395	rs66490669	2	58040174	T	C	0.789451	2p16.1	0.3529	intergenic	CCDC85A(dist=1426865),VRK2(dist=94612)	NA	NA	NA
1009	7	rs1518395	rs2717068	2	58094873	A	C	0.787754	2p16.1	0.6034	intergenic	CCDC85A(dist=1481564),VRK2(dist=39913)	NA	NA	Epilepsy (generalized)
1010	7	rs1518395	rs908730	2	58135011	G	A	0.787303	2p16.1	0.5865	intronic	VRK2	NA	NA	NA
1011	7	rs1518395	rs968653	2	58296890	A	G	0.7872	2p16.1	0.6481	intronic	VRK2	NA	NA	NA
1012	7	rs1518395	rs112345168	2	58007905	T	A	0.7872	2p16.1	0.3519	intergenic	CCDC85A(dist=1394596),VRK2(dist=126881)	NA	NA	NA
1013	7	rs1518395	rs10205421	2	58297664	G	A	0.787174	2p16.1	0.6461	intronic	VRK2	NA	NA	NA
1014	7	rs1518395	rs1356545	2	58123798	T	C	0.780547	2p16.1	0.5944	intergenic	CCDC85A(dist=1510489),VRK2(dist=10988)	NA	NA	NA
1015	7	rs1518395	rs1356544	2	58123724	T	C	0.780547	2p16.1	0.5944	intergenic	CCDC85A(dist=1510415),VRK2(dist=11062)	NA	NA	NA
1016	7	rs1518395	rs2717041	2	58172107	C	T	0.779044	2p16.1	0.5855	intronic	VRK2	NA	NA	NA
1017	7	rs1518395	rs2717063	2	58110969	C	A	0.777456	2p16.1	0.5785	intergenic	CCDC85A(dist=1497660),VRK2(dist=23817)	NA	NA	NA
1018	7	rs1518395	rs2678893	2	58167143	A	G	0.772743	2p16.1	0.5835	intronic	VRK2	NA	NA	NA
1019	7	rs1518395	rs1460255	2	57978858	T	C	0.772298	2p16.1	0.6501	intergenic	CCDC85A(dist=1365549),VRK2(dist=155928)	NA	NA	NA
1020	7	rs1518395	rs986512	2	58275666	G	A	0.769317	2p16.1	0.6421	intronic	VRK2	NA	NA	NA
1021	7	rs1518395	rs68119977	2	58078939	T	G	0.769154	2p16.1	0.3559	intergenic	CCDC85A(dist=1465630),VRK2(dist=55847)	NA	NA	NA
1022	7	rs1518395	rs7557715	2	57973818	C	T	0.769154	2p16.1	0.6441	intergenic	CCDC85A(dist=1360509),VRK2(dist=160968)	NA	NA	NA
1023	7	rs1518395	rs2678894	2	58167260	G	C	0.716477	2p16.1	0.5666	intronic	VRK2	NA	NA	NA
1024	7	rs1518395	rs2717034	2	58167258	T	G	0.716477	2p16.1	0.5666	intronic	VRK2	NA	NA	NA
1025	7	rs1518395	rs2717052	2	58047263	C	A	0.711251	2p16.1	0.6252	intergenic	CCDC85A(dist=1433954),VRK2(dist=87523)	NA	NA	NA
1026	7	rs1518395	rs7598169	2	58040729	C	T	0.711251	2p16.1	0.6252	intergenic	CCDC85A(dist=1427420),VRK2(dist=94057)	NA	NA	NA
1027	7	rs1518395	rs2683629	2	58037369	A	G	0.711251	2p16.1	0.6252	intergenic	CCDC85A(dist=1424060),VRK2(dist=97417)	NA	NA	NA
1028	7	rs1518395	rs2717018	2	58035491	C	T	0.711251	2p16.1	0.6252	intergenic	CCDC85A(dist=1422182),VRK2(dist=99295)	NA	NA	NA
1029	7	rs1518395	rs2683619	2	58032759	C	T	0.711251	2p16.1	0.6252	intergenic	CCDC85A(dist=1419450),VRK2(dist=102027)	NA	NA	NA
1030	7	rs1518395	rs2717075	2	58032530	G	C	0.711251	2p16.1	0.6252	intergenic	CCDC85A(dist=1419221),VRK2(dist=102256)	NA	NA	NA
1031	7	rs1518395	rs2683614	2	58026312	G	A	0.711251	2p16.1	0.6252	intergenic	CCDC85A(dist=1413003),VRK2(dist=108474)	NA	NA	NA
1032	7	rs1518395	rs2717048	2	58025937	C	T	0.711251	2p16.1	0.6252	intergenic	CCDC85A(dist=1412628),VRK2(dist=108849)	NA	NA	NA
1033	7	rs1518395	rs6545665	2	58023218	G	A	0.711251	2p16.1	0.6252	intergenic	CCDC85A(dist=1409909),VRK2(dist=111568)	NA	NA	NA
1034	7	rs1518395	rs1589407	2	58019903	T	C	0.711251	2p16.1	0.6252	intergenic	CCDC85A(dist=1406594),VRK2(dist=114883)	NA	NA	NA
1035	7	rs1518395	rs11676055	2	58017224	C	T	0.711251	2p16.1	0.6252	intergenic	CCDC85A(dist=1403915),VRK2(dist=117562)	NA	NA	NA
1036	7	rs1518395	rs10166481	2	58016412	G	A	0.711251	2p16.1	0.6252	intergenic	CCDC85A(dist=1403103),VRK2(dist=118374)	NA	NA	NA
1037	7	rs1518395	rs13026830	2	58014831	C	T	0.711251	2p16.1	0.6252	intergenic	CCDC85A(dist=1401522),VRK2(dist=119955)	NA	NA	NA
1038	7	rs1518395	rs13026612	2	58014723	C	T	0.711251	2p16.1	0.6252	intergenic	CCDC85A(dist=1401414),VRK2(dist=120063)	NA	NA	NA
1039	7	rs1518395	rs10865304	2	58002818	G	T	0.711251	2p16.1	0.6252	intergenic	CCDC85A(dist=1389509),VRK2(dist=131968)	NA	NA	NA
1040	7	rs1518395	rs2717071	2	58030962	G	A	0.710163	2p16.1	0.6233	intergenic	CCDC85A(dist=1417653),VRK2(dist=103824)	NA	NA	NA
1041	7	rs1518395	rs1568450	2	58011697	A	G	0.710149	2p16.1	0.6252	intergenic	CCDC85A(dist=1398388),VRK2(dist=123089)	NA	NA	NA
1042	7	rs1518395	rs6761347	2	58010040	T	A	0.710149	2p16.1	0.6252	intergenic	CCDC85A(dist=1396731),VRK2(dist=124746)	NA	NA	NA
1043	7	rs1518395	rs4296411	2	58008872	A	C	0.710149	2p16.1	0.6252	intergenic	CCDC85A(dist=1395563),VRK2(dist=125914)	NA	NA	NA
1044	7	rs1518395	rs6756221	2	58008155	T	C	0.710149	2p16.1	0.6252	intergenic	CCDC85A(dist=1394846),VRK2(dist=126631)	NA	NA	NA
1045	7	rs1518395	rs6737913	2	58007759	G	A	0.710149	2p16.1	0.6252	intergenic	CCDC85A(dist=1394450),VRK2(dist=127027)	NA	NA	NA
1046	7	rs1518395	rs12713358	2	58007475	A	T	0.710149	2p16.1	0.6252	intergenic	CCDC85A(dist=1394166),VRK2(dist=127311)	NA	NA	NA
1047	7	rs1518395	rs11898858	2	58006624	G	A	0.710149	2p16.1	0.6252	intergenic	CCDC85A(dist=1393315),VRK2(dist=128162)	NA	NA	NA
1048	7	rs1518395	rs6730037	2	58005792	G	A	0.710149	2p16.1	0.6252	intergenic	CCDC85A(dist=1392483),VRK2(dist=128994)	NA	NA	NA
1049	7	rs1518395	rs954593	2	58027337	C	T	0.708316	2p16.1	0.6243	intergenic	CCDC85A(dist=1414028),VRK2(dist=107449)	NA	NA	NA
1050	7	rs1518395	rs1402399	2	58045395	T	C	0.70719	2p16.1	0.6262	intergenic	CCDC85A(dist=1432086),VRK2(dist=89391)	NA	NA	NA
1051	7	rs1518395	rs2953439	2	58039357	T	C	0.70719	2p16.1	0.6262	intergenic	CCDC85A(dist=1426048),VRK2(dist=95429)	NA	NA	NA
1052	7	rs1518395	rs2683628	2	58036044	A	G	0.70719	2p16.1	0.6262	intergenic	CCDC85A(dist=1422735),VRK2(dist=98742)	NA	NA	NA
1053	7	rs1518395	rs2717053	2	58047101	G	C	0.707189	2p16.1	0.6243	intergenic	CCDC85A(dist=1433792),VRK2(dist=87685)	NA	NA	NA
1054	7	rs1518395	rs2683621	2	58046995	A	G	0.707189	2p16.1	0.6243	intergenic	CCDC85A(dist=1433686),VRK2(dist=87791)	NA	NA	NA
1055	7	rs1518395	rs2717054	2	58046683	G	A	0.707189	2p16.1	0.6243	intergenic	CCDC85A(dist=1433374),VRK2(dist=88103)	NA	NA	NA
1056	7	rs1518395	rs2717055	2	58044220	G	A	0.707189	2p16.1	0.6243	intergenic	CCDC85A(dist=1430911),VRK2(dist=90566)	NA	NA	NA
1057	7	rs1518395	rs1402398	2	58042241	G	A	0.707189	2p16.1	0.6243	intergenic	CCDC85A(dist=1428932),VRK2(dist=92545)	NA	NA	NA
1058	7	rs1518395	rs2953441	2	58041482	C	T	0.707189	2p16.1	0.6243	intergenic	CCDC85A(dist=1428173),VRK2(dist=93304)	NA	NA	NA
1059	7	rs1518395	rs2683616	2	58035555	G	A	0.707189	2p16.1	0.6243	intergenic	CCDC85A(dist=1422246),VRK2(dist=99231)	NA	NA	NA
1060	7	rs1518395	rs2683620	2	58032553	A	T	0.707189	2p16.1	0.6243	intergenic	CCDC85A(dist=1419244),VRK2(dist=102233)	NA	NA	NA
1061	7	rs1518395	rs1474215	2	58032029	C	G	0.707189	2p16.1	0.6243	intergenic	CCDC85A(dist=1418720),VRK2(dist=102757)	NA	NA	NA
1062	7	rs1518395	rs2683615	2	58027493	C	A	0.707189	2p16.1	0.6243	intergenic	CCDC85A(dist=1414184),VRK2(dist=107293)	NA	NA	NA
1063	7	rs1518395	rs6545664	2	58023134	C	T	0.707189	2p16.1	0.6243	intergenic	CCDC85A(dist=1409825),VRK2(dist=111652)	NA	NA	NA
1064	7	rs1518395	rs6545663	2	58023009	A	T	0.707189	2p16.1	0.6243	intergenic	CCDC85A(dist=1409700),VRK2(dist=111777)	NA	NA	NA
1065	7	rs1518395	rs4672223	2	58021882	C	A	0.707189	2p16.1	0.6243	intergenic	CCDC85A(dist=1408573),VRK2(dist=112904)	NA	NA	NA
1066	7	rs1518395	rs12991325	2	58016879	C	T	0.707189	2p16.1	0.6243	intergenic	CCDC85A(dist=1403570),VRK2(dist=117907)	NA	NA	NA
1067	7	rs1518395	rs10496079	2	57997136	G	C	0.706089	2p16.1	0.6262	intergenic	CCDC85A(dist=1383827),VRK2(dist=137650)	NA	NA	NA
1068	7	rs1518395	rs7588492	2	57995852	A	G	0.706089	2p16.1	0.6262	intergenic	CCDC85A(dist=1382543),VRK2(dist=138934)	NA	NA	NA
1069	7	rs1518395	rs7561842	2	57995586	C	T	0.706089	2p16.1	0.6262	intergenic	CCDC85A(dist=1382277),VRK2(dist=139200)	NA	NA	NA
1070	7	rs1518395	rs2118899	2	58322226	A	C	0.704436	2p16.1	0.664	intronic	VRK2	NA	NA	NA
1071	7	rs1518395	rs12620940	2	58311684	T	C	0.704436	2p16.1	0.664	intronic	VRK2	NA	NA	NA
1072	7	rs1518395	rs2947349	2	58059803	C	A	0.704256	2p16.1	0.6272	intergenic	CCDC85A(dist=1446494),VRK2(dist=74983)	NA	NA	Epilepsy
1073	7	rs1518395	rs2683630	2	58058069	C	G	0.704256	2p16.1	0.6272	intergenic	CCDC85A(dist=1444760),VRK2(dist=76717)	NA	NA	NA
1074	7	rs1518395	rs2090793	2	58021528	G	A	0.703116	2p16.1	0.6252	intergenic	CCDC85A(dist=1408219),VRK2(dist=113258)	NA	NA	NA
1075	7	rs1518395	rs2717076	2	58061127	C	T	0.700217	2p16.1	0.6282	intergenic	CCDC85A(dist=1447818),VRK2(dist=73659)	NA	NA	NA
1076	7	rs1518395	rs12990792	2	57993568	G	A	0.700179	2p16.1	0.6262	intergenic	CCDC85A(dist=1380259),VRK2(dist=141218)	NA	NA	NA
1077	7	rs1518395	rs12997222	2	57987201	C	G	0.699054	2p16.1	0.6262	intergenic	CCDC85A(dist=1373892),VRK2(dist=147585)	NA	NA	NA
1078	7	rs1518395	rs10496078	2	57993643	G	A	0.697267	2p16.1	0.6272	intergenic	CCDC85A(dist=1380334),VRK2(dist=141143)	NA	NA	NA
1079	7	rs1518395	rs2125925	2	57971343	A	G	0.696118	2p16.1	0.6252	intergenic	CCDC85A(dist=1358034),VRK2(dist=163443)	NA	NA	NA
1080	7	rs1518395	rs11679364	2	57975524	T	G	0.692074	2p16.1	0.6243	intergenic	CCDC85A(dist=1362215),VRK2(dist=159262)	NA	NA	NA
1081	7	rs1518395	rs10204616	2	57980955	A	T	0.692054	2p16.1	0.6262	intergenic	CCDC85A(dist=1367646),VRK2(dist=153831)	NA	NA	NA
1082	7	rs1518395	rs11125729	2	57975170	T	C	0.689212	2p16.1	0.6233	intergenic	CCDC85A(dist=1361861),VRK2(dist=159616)	NA	NA	NA
1083	7	rs1518395	rs7567497	2	57974429	A	T	0.689212	2p16.1	0.6233	intergenic	CCDC85A(dist=1361120),VRK2(dist=160357)	NA	NA	NA
1084	7	rs1518395	rs717817	2	57973452	C	T	0.689212	2p16.1	0.6233	intergenic	CCDC85A(dist=1360143),VRK2(dist=161334)	NA	NA	NA
1085	7	rs1518395	rs3886275	2	57973344	A	C	0.689212	2p16.1	0.6233	intergenic	CCDC85A(dist=1360035),VRK2(dist=161442)	NA	NA	NA
1086	7	rs1518395	rs13002041	2	57972834	C	A	0.689212	2p16.1	0.6233	intergenic	CCDC85A(dist=1359525),VRK2(dist=161952)	NA	NA	NA
1087	7	rs1518395	rs11690710	2	58484172	A	G	0.687839	2p16.1	0.3579	intergenic	FANCL(dist=15657),LINC01795(dist=18840)	NA	NA	NA
1088	7	rs1518395	rs848286	2	58394543	T	C	0.685209	2p16.1	0.3777	intronic	FANCL	NA	NA	NA
1089	7	rs1518395	rs6709720	2	57967563	A	G	0.685124	2p16.1	0.6243	intergenic	CCDC85A(dist=1354254),VRK2(dist=167223)	NA	NA	NA
1090	7	rs1518395	rs2043890	2	58350571	G	A	0.67791	2p16.1	0.6561	intronic	VRK2	NA	NA	NA
1091	7	rs1518395	rs11686281	2	58478157	G	A	0.677138	2p16.1	0.3459	intergenic	FANCL(dist=9642),LINC01795(dist=24855)	NA	NA	NA
1092	7	rs1518395	rs3771224	2	58460029	C	T	0.673433	2p16.1	0.3449	intronic	FANCL	NA	NA	NA
1093	7	rs1518395	rs2290867	2	57952870	A	C	0.670186	2p16.1	0.6193	intergenic	CCDC85A(dist=1339561),VRK2(dist=181916)	NA	NA	NA
1094	7	rs1518395	rs13402331	2	57947440	T	C	0.670186	2p16.1	0.6193	intergenic	CCDC85A(dist=1334131),VRK2(dist=187346)	NA	NA	NA
1095	7	rs1518395	rs72618695	2	58462616	C	G	0.669741	2p16.1	0.3439	intronic	FANCL	NA	NA	NA
1096	7	rs1518395	rs13418015	2	57948635	A	G	0.666051	2p16.1	0.6203	intergenic	CCDC85A(dist=1335326),VRK2(dist=186151)	NA	NA	NA
1097	7	rs1518395	rs4671320	2	57955644	C	G	0.663689	2p16.1	0.6173	intergenic	CCDC85A(dist=1342335),VRK2(dist=179142)	NA	NA	NA
1098	7	rs1518395	rs10195687	2	57956533	T	G	0.662395	2p16.1	0.6173	intergenic	CCDC85A(dist=1343224),VRK2(dist=178253)	NA	NA	NA
1099	7	rs1518395	rs72618696	2	58465027	T	C	0.661717	2p16.1	0.3499	intronic	FANCL	NA	NA	NA
1100	7	rs1518395	rs848287	2	58393911	C	T	0.661212	2p16.1	0.3479	intronic	FANCL	NA	NA	NA
1101	7	rs1518395	rs10186791	2	57957572	G	A	0.659824	2p16.1	0.6163	intergenic	CCDC85A(dist=1344263),VRK2(dist=177214)	NA	NA	NA
1102	7	rs1518395	rs848288	2	58392789	T	C	0.657471	2p16.1	0.3469	intronic	FANCL	NA	NA	NA
1103	7	rs1518395	rs848285	2	58395281	T	G	0.657377	2p16.1	0.3509	intronic	FANCL	NA	NA	NA
1104	7	rs1518395	rs12477242	2	58452792	C	G	0.656827	2p16.1	0.3489	intronic	FANCL	NA	NA	NA
1105	7	rs1518395	rs1100190	2	58399905	G	C	0.656827	2p16.1	0.3489	intronic	FANCL	NA	NA	NA
1106	7	rs1518395	rs848289	2	58391570	A	T	0.656243	2p16.1	0.3509	intronic	FANCL	NA	NA	NA
1107	7	rs1518395	rs72618694	2	58445910	T	C	0.655321	2p16.1	0.3479	intronic	FANCL	NA	NA	NA
1108	7	rs1518395	rs10196378	2	57951208	T	G	0.651053	2p16.1	0.6223	intergenic	CCDC85A(dist=1337899),VRK2(dist=183578)	NA	NA	NA
1109	7	rs1518395	rs6720888	2	57945522	A	G	0.651053	2p16.1	0.6223	intergenic	CCDC85A(dist=1332213),VRK2(dist=189264)	NA	NA	NA
1110	7	rs1518395	rs3771221	2	58451233	T	A	0.650964	2p16.1	0.3489	intronic	FANCL	NA	NA	NA
1111	7	rs1518395	rs848294	2	58381785	T	C	0.649258	2p16.1	0.3509	intronic	VRK2	NA	NA	NA
1112	7	rs1518395	rs10496076	2	57942987	T	C	0.645474	2p16.1	0.6243	intergenic	CCDC85A(dist=1329678),VRK2(dist=191799)	NA	NA	NA
1113	7	rs1518395	rs10172212	2	58379496	A	C	0.64231	2p16.1	0.6491	intronic	VRK2	NA	NA	NA
1114	7	rs1518395	rs2953440	2	58039936	C	T	0.63186	2p16.1	0.6044	intergenic	CCDC85A(dist=1426627),VRK2(dist=94850)	NA	NA	NA
1115	7	rs1518395	rs10192098	2	57971698	A	G	0.628481	2p16.1	0.6074	intergenic	CCDC85A(dist=1358389),VRK2(dist=163088)	NA	NA	NA
1116	7	rs1518395	rs6722461	2	57970943	A	G	0.592284	2p16.1	0.5944	intergenic	CCDC85A(dist=1357634),VRK2(dist=163843)	NA	NA	NA
1117	7	rs1518395	rs7596038	2	58383820	C	T	0.542322	2p16.1	0.4354	intronic	VRK2	NA	NA	NA
1118	7	rs1518395	rs12713373	2	58377023	A	T	0.534563	2p16.1	0.5616	intronic	VRK2	NA	NA	NA
1119	7	rs1518395	rs12713372	2	58377014	T	C	0.534563	2p16.1	0.5616	intronic	VRK2	NA	NA	NA
1120	7	rs1518395	rs35844949	2	58380167	G	A	0.525656	2p16.1	0.5626	intronic	VRK2	NA	NA	NA
1121	7	rs1518395	rs848293	2	58382490	G	A	0.522801	2p16.1	0.4364	intronic	VRK2	NA	NA	NA
1122	7	rs1518395	rs68084872	2	58082205	G	A	0.518671	2p16.1	0.2674	intergenic	CCDC85A(dist=1468896),VRK2(dist=52581)	NA	NA	NA
1123	7	rs1518395	rs66985942	2	58089599	T	C	0.511633	2p16.1	0.2734	intergenic	CCDC85A(dist=1476290),VRK2(dist=45187)	NA	NA	NA
1124	7	rs1518395	rs4672225	2	58085243	C	T	0.510146	2p16.1	0.2734	intergenic	CCDC85A(dist=1471934),VRK2(dist=49543)	NA	NA	NA
1125	7	rs1518395	rs11684106	2	58075701	A	C	0.508569	2p16.1	0.2724	intergenic	CCDC85A(dist=1462392),VRK2(dist=59085)	NA	NA	NA
1126	7	rs1518395	rs2176931	2	58073897	A	G	0.508569	2p16.1	0.2724	intergenic	CCDC85A(dist=1460588),VRK2(dist=60889)	NA	NA	NA
1127	7	rs1518395	rs56394605	2	58488895	T	G	0.503429	2p16.1	0.3161	intergenic	FANCL(dist=20380),LINC01795(dist=14117)	NA	NA	NA
1128	7	rs1518395	rs10490251	2	58498481	G	A	0.501546	2p16.1	0.3151	intergenic	FANCL(dist=29966),LINC01795(dist=4531)	NA	NA	NA
1129	7	rs1518395	rs62141878	2	58492030	T	G	0.501546	2p16.1	0.3151	intergenic	FANCL(dist=23515),LINC01795(dist=10982)	NA	NA	NA
1130	7	rs1518395	rs72618697	2	58489150	T	C	0.501546	2p16.1	0.3151	intergenic	FANCL(dist=20635),LINC01795(dist=13862)	NA	NA	NA
1131	8	rs1226412	rs1226412	2	157111313	C	T	1	2q24.1	0.7922	ncRNA_exonic	LINC01876	NA	NA	NA
1132	8	rs1226412	rs707126	2	157139762	A	T	1	2q24.1	0.7922	intergenic	LINC01876(dist=28319),NR4A2(dist=41182)	NA	NA	NA
1133	8	rs1226412	rs707125	2	157136844	T	C	1	2q24.1	0.7922	intergenic	LINC01876(dist=25401),NR4A2(dist=44100)	NA	NA	NA
1134	8	rs1226412	rs2436075	2	157136419	A	G	1	2q24.1	0.7922	intergenic	LINC01876(dist=24976),NR4A2(dist=44525)	NA	NA	NA
1135	8	rs1226412	rs707124	2	157133013	T	C	1	2q24.1	0.7922	intergenic	LINC01876(dist=21570),NR4A2(dist=47931)	NA	NA	NA
1136	8	rs1226412	rs1919159	2	157128755	A	G	1	2q24.1	0.7922	intergenic	LINC01876(dist=17312),NR4A2(dist=52189)	NA	NA	NA
1137	8	rs1226412	rs835303	2	157124095	T	C	1	2q24.1	0.7922	intergenic	LINC01876(dist=12652),NR4A2(dist=56849)	NA	NA	NA
1138	8	rs1226412	rs835302	2	157123393	G	T	1	2q24.1	0.7922	intergenic	LINC01876(dist=11950),NR4A2(dist=57551)	NA	NA	NA
1139	8	rs1226412	rs2697368	2	157122035	G	A	1	2q24.1	0.7922	intergenic	LINC01876(dist=10592),NR4A2(dist=58909)	NA	NA	NA
1140	8	rs1226412	rs1226411	2	157117655	T	A	1	2q24.1	0.7922	intergenic	LINC01876(dist=6212),NR4A2(dist=63289)	NA	NA	NA
1141	8	rs1226412	rs12994955	2	157116975	C	A	1	2q24.1	0.7922	intergenic	LINC01876(dist=5532),NR4A2(dist=63969)	NA	NA	NA
1142	8	rs1226412	rs1226413	2	157111025	C	G	1	2q24.1	0.7922	ncRNA_intronic	LINC01876	NA	NA	NA
1143	8	rs1226412	rs2697360	2	157120188	T	A	0.994012	2q24.1	0.7913	intergenic	LINC01876(dist=8745),NR4A2(dist=60756)	NA	NA	NA
1144	8	rs1226412	rs68002373	2	157135091	C	G	0.98789	2q24.1	0.2058	intergenic	LINC01876(dist=23648),NR4A2(dist=45853)	NA	NA	NA
1145	8	rs1226412	rs1431966	2	157134871	C	T	0.98789	2q24.1	0.2058	intergenic	LINC01876(dist=23428),NR4A2(dist=46073)	NA	NA	NA
1146	8	rs1226412	rs1431965	2	157134864	T	C	0.98789	2q24.1	0.2058	intergenic	LINC01876(dist=23421),NR4A2(dist=46080)	NA	NA	NA
1147	8	rs1226412	rs59491086	2	157132879	A	G	0.98789	2q24.1	0.2058	intergenic	LINC01876(dist=21436),NR4A2(dist=48065)	NA	NA	NA
1148	8	rs1226412	rs66814151	2	157118176	G	A	0.98789	2q24.1	0.2058	intergenic	LINC01876(dist=6733),NR4A2(dist=62768)	NA	NA	NA
1149	8	rs1226412	rs57196886	2	157117768	A	G	0.98789	2q24.1	0.2058	intergenic	LINC01876(dist=6325),NR4A2(dist=63176)	NA	NA	NA
1150	8	rs1226412	rs1226574	2	157143612	C	G	0.987854	2q24.1	0.7922	intergenic	LINC01876(dist=32169),NR4A2(dist=37332)	NA	NA	NA
1151	8	rs1226412	rs187925453	2	157150012	G	A	0.975805	2q24.1	0.2058	intergenic	LINC01876(dist=38569),NR4A2(dist=30932)	NA	NA	NA
1152	8	rs1226412	rs11903494	2	157145541	G	T	0.975805	2q24.1	0.2058	intergenic	LINC01876(dist=34098),NR4A2(dist=35403)	NA	NA	NA
1153	8	rs1226412	rs77369324	2	157150188	A	G	0.941419	2q24.1	0.7843	intergenic	LINC01876(dist=38745),NR4A2(dist=30756)	NA	NA	NA
1154	8	rs1226412	rs1581294	2	157082858	C	G	0.739003	2q24.1	0.2406	ncRNA_intronic	LINC01876	NA	NA	NA
1155	8	rs1226412	rs67045635	2	157063772	C	T	0.739003	2q24.1	0.2406	ncRNA_intronic	LINC01876	NA	NA	NA
1156	8	rs1226412	rs59662706	2	157061692	C	T	0.739003	2q24.1	0.2406	ncRNA_intronic	LINC01876	NA	NA	NA
1157	8	rs1226412	rs60945660	2	157061387	A	T	0.739003	2q24.1	0.2406	ncRNA_intronic	LINC01876	NA	NA	NA
1158	8	rs1226412	rs4637055	2	157037009	T	C	0.739003	2q24.1	0.2406	ncRNA_intronic	LINC01876	NA	NA	NA
1159	8	rs1226412	rs11893551	2	157030222	T	C	0.739003	2q24.1	0.2406	ncRNA_intronic	LINC01876	NA	NA	NA
1160	8	rs1226412	rs1356745	2	157026751	G	A	0.739003	2q24.1	0.2406	ncRNA_intronic	LINC01876	NA	NA	NA
1161	8	rs1226412	rs1818991	2	157023248	A	G	0.739003	2q24.1	0.2406	ncRNA_intronic	LINC01876	NA	NA	NA
1162	8	rs1226412	rs1356746	2	157019839	C	A	0.739003	2q24.1	0.2406	ncRNA_intronic	LINC01876	NA	NA	NA
1163	8	rs1226412	rs72909974	2	157109472	G	A	0.733499	2q24.1	0.2396	ncRNA_intronic	LINC01876	NA	NA	NA
1164	8	rs1226412	rs72909972	2	157109471	T	C	0.733499	2q24.1	0.2396	ncRNA_intronic	LINC01876	NA	NA	NA
1165	8	rs1226412	rs11884642	2	157104573	C	T	0.733499	2q24.1	0.2396	ncRNA_intronic	LINC01876	NA	NA	NA
1166	8	rs1226412	rs58856647	2	157094442	C	T	0.733499	2q24.1	0.2396	ncRNA_intronic	LINC01876	NA	NA	NA
1167	8	rs1226412	rs67964862	2	157093538	T	C	0.733499	2q24.1	0.2396	ncRNA_intronic	LINC01876	NA	NA	NA
1168	8	rs1226412	rs59345416	2	157076454	T	C	0.733499	2q24.1	0.2396	ncRNA_intronic	LINC01876	NA	NA	NA
1169	8	rs1226412	rs57601252	2	157100293	T	A	0.673641	2q24.1	0.2515	ncRNA_intronic	LINC01876	NA	NA	NA
1170	8	rs1226412	rs55831861	2	157014226	A	C	0.654635	2q24.1	0.7376	ncRNA_intronic	LINC01876	NA	NA	NA
1171	8	rs1226412	rs7567451	2	157053380	G	T	0.653001	2q24.1	0.7346	ncRNA_intronic	LINC01876	NA	NA	NA
1172	8	rs1226412	rs67812991	2	157140624	C	T	0.547015	2q24.1	0.1302	intergenic	LINC01876(dist=29181),NR4A2(dist=40320)	NA	NA	NA
1173	8	rs1226412	rs67831810	2	157126640	A	G	0.547015	2q24.1	0.1302	intergenic	LINC01876(dist=15197),NR4A2(dist=54304)	NA	NA	NA
1174	8	rs1226412	rs68055022	2	157171682	T	A	0.540305	2q24.1	0.1312	intergenic	LINC01876(dist=60239),NR4A2(dist=9262)	NA	NA	NA
1175	8	rs1226412	rs115561358	2	157162813	C	T	0.540305	2q24.1	0.1312	intergenic	LINC01876(dist=51370),NR4A2(dist=18131)	NA	NA	NA
1176	8	rs1226412	rs72899380	2	157175470	C	T	0.519129	2q24.1	0.1262	intergenic	LINC01876(dist=64027),NR4A2(dist=5474)	NA	NA	NA
1177	9	rs7597593	rs7597593	2	185533580	T	C	1	2q32.1	0.6143	intronic	ZNF804A	NA	NA	Autism spectrum disorder, attention deficit-hyperactivity disorder, bipolar disorder, major depressive disorder, and schizophrenia (combined),Schizophrenia
1178	10	rs2535629	rs2535629	3	52833219	G	A	1	3p21.1	0.3728	intronic	ITIH3	NA	NA	Autism spectrum disorder, attention deficit-hyperactivity disorder, bipolar disorder, major depressive disorder, and schizophrenia (combined)
1179	10	rs2535629	rs2240920	3	52831009	C	T	0.918774	3p21.1	0.3807	intronic	ITIH3	NA	NA	Body mass index
1180	10	rs2535629	rs2239699	3	52827915	C	T	0.89845	3p21.1	0.3777	upstream	ITIH3(dist=869)	NA	NA	NA
1181	10	rs2535629	rs4687654	3	52827566	G	A	0.89845	3p21.1	0.3777	intergenic	ITIH1(dist=1482),ITIH3(dist=1218)	NA	NA	NA
1182	10	rs2535629	rs2710331	3	52837855	T	C	0.89576	3p21.1	0.3936	intronic	ITIH3	NA	NA	NA
1183	10	rs2535629	rs4687552	3	52838402	T	C	0.89113	3p21.1	0.3926	intronic	ITIH3	NA	NA	Schizophrenia
1184	10	rs2535629	rs736408	3	52835354	C	T	0.887114	3p21.1	0.3847	intronic	ITIH3	NA	NA	Bipolar disorder
1185	10	rs2535629	rs2270197	3	52824095	T	G	0.859328	3p21.1	0.3907	intronic	ITIH1	NA	NA	NA
1186	10	rs2535629	rs1076425	3	52825462	A	G	0.856284	3p21.1	0.3917	intronic	ITIH1	NA	NA	NA
1187	10	rs2535629	rs6778329	3	52824610	G	A	0.856284	3p21.1	0.3917	intronic	ITIH1	NA	NA	NA
1188	10	rs2535629	rs4687551	3	52823448	T	C	0.856284	3p21.1	0.3917	intronic	ITIH1	NA	NA	NA
1189	10	rs2535629	rs4687550	3	52823430	T	G	0.856284	3p21.1	0.3917	intronic	ITIH1	NA	NA	NA
1190	10	rs2535629	rs9324	3	52825585	T	C	0.853291	3p21.1	0.3926	exonic	ITIH1	synonymous SNV	ITIH1:NM_001166434:exon19:c.T2121C:p.S707S,ITIH1:NM_001166435:exon17:c.T1683C:p.S561S,ITIH1:NM_002215:exon21:c.T2547C:p.S849S,ITIH1:NM_001166436:exon17:c.T1683C:p.S561S,	NA
1191	10	rs2535629	rs1075653	3	52825528	T	C	0.853291	3p21.1	0.3926	intronic	ITIH1	NA	NA	NA
1192	10	rs2535629	rs9881468	3	52828628	C	T	0.85256	3p21.1	0.3926	upstream	ITIH3(dist=156)	NA	NA	NA
1193	10	rs2535629	rs2071508	3	52826846	G	A	0.852397	3p21.1	0.3907	downstream	ITIH1(dist=762)	NA	NA	NA
1194	10	rs2535629	rs2071507	3	52826707	G	A	0.851673	3p21.1	0.3907	downstream	ITIH1(dist=623)	NA	NA	NA
1195	10	rs2535629	rs746694	3	52826620	C	T	0.849417	3p21.1	0.3917	downstream	ITIH1(dist=536)	NA	NA	NA
1196	10	rs2535629	rs2071506	3	52826276	T	C	0.849417	3p21.1	0.3917	downstream	ITIH1(dist=192)	NA	NA	NA
1197	10	rs2535629	rs678	3	52820981	A	T	0.840505	3p21.1	0.3936	exonic	ITIH1	nonsynonymous SNV	ITIH1:NM_001166434:exon12:c.A1328T:p.E443V,ITIH1:NM_001166435:exon10:c.A890T:p.E297V,ITIH1:NM_002215:exon14:c.A1754T:p.E585V,ITIH1:NM_001166436:exon10:c.A890T:p.E297V,	NA
1198	10	rs2535629	rs1042779	3	52821011	A	G	0.839641	3p21.1	0.3986	exonic	ITIH1	nonsynonymous SNV	ITIH1:NM_001166434:exon12:c.A1358G:p.Q453R,ITIH1:NM_001166435:exon10:c.A920G:p.Q307R,ITIH1:NM_002215:exon14:c.A1784G:p.Q595R,ITIH1:NM_001166436:exon10:c.A920G:p.Q307R,	Bipolar disorder
1199	10	rs2535629	rs2286798	3	52821177	A	C	0.839351	3p21.1	0.3966	intronic	ITIH1	NA	NA	NA
1200	10	rs2535629	rs3774355	3	52817778	G	A	0.823501	3p21.1	0.3966	intronic	ITIH1	NA	NA	NA
1201	10	rs2535629	rs3774354	3	52817675	G	A	0.823501	3p21.1	0.3966	intronic	ITIH1	NA	NA	NA
1202	10	rs2535629	rs6792369	3	52811172	C	G	0.819118	3p21.1	0.4006	upstream	ITIH1(dist=430)	NA	NA	NA
1203	10	rs2535629	rs2239549	3	52823126	G	A	0.799846	3p21.1	0.4066	intronic	ITIH1	NA	NA	NA
1204	10	rs2535629	rs2300149	3	52822921	C	T	0.797347	3p21.1	0.4076	intronic	ITIH1	NA	NA	Waist circumference adjusted for BMI in active individuals,Waist circumference adjusted for BMI (joint analysis main effects and physical activity interaction),Waist circumference adjusted for body mass index
1205	10	rs2535629	rs2284351	3	52822789	T	C	0.797347	3p21.1	0.4076	intronic	ITIH1	NA	NA	NA
1206	10	rs2535629	rs2239550	3	52822509	G	C	0.797347	3p21.1	0.4076	intronic	ITIH1	NA	NA	NA
1207	10	rs2535629	rs2284350	3	52822856	T	C	0.793904	3p21.1	0.4085	intronic	ITIH1	NA	NA	NA
1208	10	rs2535629	rs2239551	3	52818579	G	A	0.784215	3p21.1	0.4095	intronic	ITIH1	NA	NA	NA
1209	10	rs2535629	rs2019065	3	52809525	T	C	0.765053	3p21.1	0.4205	intergenic	NEK4(dist=4560),ITIH1(dist=2077)	NA	NA	NA
1210	10	rs2535629	rs13061423	3	52790213	T	C	0.759011	3p21.1	0.4205	intronic	NEK4	NA	NA	NA
1211	10	rs2535629	rs2336545	3	52787603	T	C	0.759011	3p21.1	0.4205	intronic	NEK4	NA	NA	NA
1212	10	rs2535629	rs13082960	3	52785168	A	C	0.759011	3p21.1	0.4205	intronic	NEK4	NA	NA	NA
1213	10	rs2535629	rs62255396	3	52782839	C	T	0.759011	3p21.1	0.4205	intronic	NEK4	NA	NA	NA
1214	10	rs2535629	rs2268026	3	52778347	T	C	0.759011	3p21.1	0.4205	intronic	NEK4	NA	NA	NA
1215	10	rs2535629	rs11130325	3	52770984	G	C	0.759011	3p21.1	0.4205	intronic	NEK4	NA	NA	NA
1216	10	rs2535629	rs11130323	3	52770277	T	C	0.759011	3p21.1	0.4205	intronic	NEK4	NA	NA	NA
1217	10	rs2535629	rs34291015	3	52763163	C	T	0.759011	3p21.1	0.4205	intronic	NEK4	NA	NA	NA
1218	10	rs2535629	rs34610878	3	52759169	G	C	0.759011	3p21.1	0.4205	intronic	NEK4	NA	NA	NA
1219	10	rs2535629	rs11714088	3	52758942	A	C	0.759011	3p21.1	0.4205	intronic	NEK4	NA	NA	NA
1220	10	rs2535629	rs62255371	3	52747321	A	G	0.759011	3p21.1	0.4205	intronic	NEK4	NA	NA	NA
1221	10	rs2535629	rs34017441	3	52742413	T	C	0.759011	3p21.1	0.4205	downstream	NEK4,SPCS1(dist=52)	NA	NA	NA
1222	10	rs2535629	rs11130317	3	52731483	C	T	0.759011	3p21.1	0.4205	intronic	GLT8D1	NA	NA	NA
1223	10	rs2535629	rs67539070	3	52711974	T	C	0.759011	3p21.1	0.4205	intronic	PBRM1	NA	NA	NA
1224	10	rs2535629	rs9714129	3	52711531	T	C	0.759011	3p21.1	0.4205	intronic	PBRM1	NA	NA	NA
1225	10	rs2535629	rs2336542	3	52710636	A	G	0.759011	3p21.1	0.4205	intronic	PBRM1	NA	NA	NA
1226	10	rs2535629	rs12496634	3	52709259	A	C	0.759011	3p21.1	0.4205	intronic	PBRM1	NA	NA	NA
1227	10	rs2535629	rs12637632	3	52708073	A	T	0.759011	3p21.1	0.4205	intronic	PBRM1	NA	NA	NA
1228	10	rs2535629	rs62255362	3	52699741	C	G	0.759011	3p21.1	0.4205	intronic	PBRM1	NA	NA	NA
1229	10	rs2535629	rs12488527	3	52698560	T	C	0.759011	3p21.1	0.4205	intronic	PBRM1	NA	NA	NA
1230	10	rs2535629	rs11130315	3	52697163	A	G	0.759011	3p21.1	0.4205	intronic	PBRM1	NA	NA	NA
1231	10	rs2535629	rs11130314	3	52697082	T	C	0.759011	3p21.1	0.4205	intronic	PBRM1	NA	NA	NA
1232	10	rs2535629	rs34168767	3	52696798	C	A	0.759011	3p21.1	0.4205	intronic	PBRM1	NA	NA	NA
1233	10	rs2535629	rs2590846	3	52692359	C	G	0.759011	3p21.1	0.4205	intronic	PBRM1	NA	NA	NA
1234	10	rs2535629	rs6770463	3	52686887	G	A	0.759011	3p21.1	0.4205	intronic	PBRM1	NA	NA	NA
1235	10	rs2535629	rs13065019	3	52685244	T	C	0.759011	3p21.1	0.4205	intronic	PBRM1	NA	NA	NA
1236	10	rs2535629	rs33967311	3	52683864	C	A	0.759011	3p21.1	0.4205	intronic	PBRM1	NA	NA	NA
1237	10	rs2535629	rs2289250	3	52682946	C	A	0.759011	3p21.1	0.4205	intronic	PBRM1	NA	NA	NA
1238	10	rs2535629	rs34757451	3	52682205	G	A	0.759011	3p21.1	0.4205	intronic	PBRM1	NA	NA	NA
1239	10	rs2535629	rs13086297	3	52678494	G	A	0.759011	3p21.1	0.4205	intronic	PBRM1	NA	NA	NA
1240	10	rs2535629	rs13085895	3	52678270	G	C	0.759011	3p21.1	0.4205	intronic	PBRM1	NA	NA	NA
1241	10	rs2535629	rs7642198	3	52677960	T	C	0.759011	3p21.1	0.4205	intronic	PBRM1	NA	NA	NA
1242	10	rs2535629	rs11130313	3	52676190	A	C	0.759011	3p21.1	0.4205	intronic	PBRM1	NA	NA	NA
1243	10	rs2535629	rs13086898	3	52675279	G	A	0.759011	3p21.1	0.4205	intronic	PBRM1	NA	NA	NA
1244	10	rs2535629	rs11130312	3	52675055	A	C	0.759011	3p21.1	0.4205	intronic	PBRM1	NA	NA	NA
1245	10	rs2535629	rs11130311	3	52675005	T	C	0.759011	3p21.1	0.4205	intronic	PBRM1	NA	NA	NA
1246	10	rs2535629	rs13081031	3	52674542	C	T	0.759011	3p21.1	0.4205	intronic	PBRM1	NA	NA	NA
1247	10	rs2535629	rs13060675	3	52674300	T	G	0.759011	3p21.1	0.4205	intronic	PBRM1	NA	NA	NA
1248	10	rs2535629	rs13068293	3	52672167	C	A	0.759011	3p21.1	0.4205	intronic	PBRM1	NA	NA	NA
1249	10	rs2535629	rs13069481	3	52666866	C	T	0.759011	3p21.1	0.4205	intronic	PBRM1	NA	NA	NA
1250	10	rs2535629	rs4687548	3	52666650	A	T	0.759011	3p21.1	0.4205	intronic	PBRM1	NA	NA	NA
1251	10	rs2535629	rs35249778	3	52661640	G	C	0.759011	3p21.1	0.4205	intronic	PBRM1	NA	NA	NA
1252	10	rs2535629	rs1561337	3	52659963	G	A	0.759011	3p21.1	0.4205	intronic	PBRM1	NA	NA	NA
1253	10	rs2535629	rs34215106	3	52659124	T	C	0.759011	3p21.1	0.4205	intronic	PBRM1	NA	NA	NA
1254	10	rs2535629	rs13064064	3	52657002	T	C	0.759011	3p21.1	0.4205	intronic	PBRM1	NA	NA	NA
1255	10	rs2535629	rs4687639	3	52656340	A	C	0.759011	3p21.1	0.4205	intronic	PBRM1	NA	NA	NA
1256	10	rs2535629	rs11717043	3	52656092	A	T	0.759011	3p21.1	0.4205	intronic	PBRM1	NA	NA	NA
1257	10	rs2535629	rs12487591	3	52642936	A	T	0.759011	3p21.1	0.4205	intronic	PBRM1	NA	NA	NA
1258	10	rs2535629	rs3774365	3	52642487	T	C	0.759011	3p21.1	0.4205	intronic	PBRM1	NA	NA	NA
1259	10	rs2535629	rs10433615	3	52638482	C	T	0.759011	3p21.1	0.4205	intronic	PBRM1	NA	NA	NA
1260	10	rs2535629	rs62253703	3	52632357	T	C	0.759011	3p21.1	0.4205	intronic	PBRM1	NA	NA	NA
1261	10	rs2535629	rs4687633	3	52630548	G	A	0.759011	3p21.1	0.4205	intronic	PBRM1	NA	NA	NA
1262	10	rs2535629	rs2164884	3	52629633	C	T	0.759011	3p21.1	0.4205	intronic	PBRM1	NA	NA	NA
1263	10	rs2535629	rs12498066	3	52627660	G	A	0.759011	3p21.1	0.4205	intronic	PBRM1	NA	NA	NA
1264	10	rs2535629	rs13085331	3	52627486	G	C	0.759011	3p21.1	0.4205	intronic	PBRM1	NA	NA	NA
1265	10	rs2535629	rs62253700	3	52625019	T	A	0.759011	3p21.1	0.4205	intronic	PBRM1	NA	NA	NA
1266	10	rs2535629	rs68021750	3	52624769	G	A	0.759011	3p21.1	0.4205	intronic	PBRM1	NA	NA	NA
1267	10	rs2535629	rs6805539	3	52609710	T	A	0.759011	3p21.1	0.4205	intronic	PBRM1	NA	NA	NA
1268	10	rs2535629	rs62255364	3	52701502	C	T	0.756888	3p21.1	0.4215	intronic	PBRM1	NA	NA	NA
1269	10	rs2535629	rs77146033	3	52701501	G	T	0.756888	3p21.1	0.4215	intronic	PBRM1	NA	NA	NA
1270	10	rs2535629	rs6790330	3	52632911	G	A	0.756222	3p21.1	0.4185	intronic	PBRM1	NA	NA	NA
1271	10	rs2535629	rs3755806	3	52643685	T	C	0.755764	3p21.1	0.4215	exonic	PBRM1	synonymous SNV	PBRM1:NM_181042:exon18:c.A2211G:p.T737T,PBRM1:NM_001350074:exon20:c.A2319G:p.T773T,PBRM1:NM_001350077:exon21:c.A2310G:p.T770T,PBRM1:NM_018313:exon17:c.A2211G:p.T737T,PBRM1:NM_001350079:exon19:c.A2274G:p.T758T,PBRM1:NM_001350078:exon20:c.A2319G:p.T773T,PBRM1:NM_001350075:exon17:c.A2211G:p.T737T,PBRM1:NM_001350076:exon20:c.A2319G:p.T773T,	NA
1272	10	rs2535629	rs4687630	3	52615301	G	A	0.755177	3p21.1	0.4195	intronic	PBRM1	NA	NA	NA
1273	10	rs2535629	rs11718509	3	52614670	G	A	0.755177	3p21.1	0.4195	intronic	PBRM1	NA	NA	NA
1274	10	rs2535629	rs34954168	3	52612159	C	T	0.755177	3p21.1	0.4195	intronic	PBRM1	NA	NA	NA
1275	10	rs2535629	rs6762457	3	52609157	G	A	0.755177	3p21.1	0.4195	intronic	PBRM1	NA	NA	NA
1276	10	rs2535629	rs4687547	3	52608949	C	T	0.755177	3p21.1	0.4195	intronic	PBRM1	NA	NA	NA
1277	10	rs2535629	rs33964154	3	52596914	A	G	0.755177	3p21.1	0.4195	intronic	PBRM1	NA	NA	NA
1278	10	rs2535629	rs2251219	3	52584787	T	C	0.755177	3p21.1	0.4195	exonic	PBRM1	synonymous SNV	PBRM1:NM_181042:exon28:c.A4335G:p.P1445P,PBRM1:NM_001350074:exon30:c.A4443G:p.P1481P,PBRM1:NM_001350077:exon31:c.A4434G:p.P1478P,PBRM1:NM_018313:exon28:c.A4335G:p.P1445P,PBRM1:NM_001350079:exon29:c.A4323G:p.P1441P,PBRM1:NM_001350078:exon30:c.A4443G:p.P1481P,PBRM1:NM_001350075:exon28:c.A4491G:p.P1497P,PBRM1:NM_001350076:exon30:c.A4440G:p.P1480P,	Major mood disorders
1279	10	rs2535629	rs7628578	3	52628321	A	T	0.7548	3p21.1	0.4225	intronic	PBRM1	NA	NA	NA
1280	10	rs2535629	rs2230534	3	52802402	A	C	0.754054	3p21.1	0.4195	exonic	NEK4	synonymous SNV	NEK4:NM_001348414:exon2:c.T66G:p.P22P,NEK4:NM_001348412:exon2:c.T312G:p.P104P,NEK4:NM_001348413:exon2:c.T312G:p.P104P,NEK4:NM_003157:exon2:c.T312G:p.P104P,	NA
1281	10	rs2535629	rs2230535	3	52800284	T	C	0.754054	3p21.1	0.4195	exonic	NEK4	synonymous SNV	NEK4:NM_001193533:exon2:c.A201G:p.L67L,NEK4:NM_001348414:exon3:c.A222G:p.L74L,NEK4:NM_001348412:exon3:c.A468G:p.L156L,NEK4:NM_001348413:exon3:c.A468G:p.L156L,NEK4:NM_003157:exon3:c.A468G:p.L156L,	NA
1282	10	rs2535629	rs1029871	3	52797634	G	C	0.753514	3p21.1	0.4175	exonic	NEK4	nonsynonymous SNV	NEK4:NM_001193533:exon4:c.C406G:p.P136A,NEK4:NM_001348414:exon5:c.C427G:p.P143A,NEK4:NM_001348412:exon5:c.C673G:p.P225A,NEK4:NM_001348413:exon5:c.C673G:p.P225A,NEK4:NM_003157:exon5:c.C673G:p.P225A,	NA
1283	10	rs2535629	rs11130327	3	52793239	A	G	0.753514	3p21.1	0.4175	intronic	NEK4	NA	NA	NA
1284	10	rs2535629	rs13095332	3	52787242	C	T	0.753514	3p21.1	0.4175	intronic	NEK4	NA	NA	NA
1285	10	rs2535629	rs13087772	3	52782274	T	G	0.753514	3p21.1	0.4175	intronic	NEK4	NA	NA	NA
1286	10	rs2535629	rs13082208	3	52781539	T	G	0.753514	3p21.1	0.4175	intronic	NEK4	NA	NA	NA
1287	10	rs2535629	rs2286800	3	52778051	C	T	0.753514	3p21.1	0.4175	intronic	NEK4	NA	NA	NA
1288	10	rs2535629	rs2268027	3	52766606	G	A	0.753514	3p21.1	0.4175	intronic	NEK4	NA	NA	NA
1289	10	rs2535629	rs10780035	3	52764624	C	T	0.753514	3p21.1	0.4175	intronic	NEK4	NA	NA	NA
1290	10	rs2535629	rs4687549	3	52763954	T	C	0.753514	3p21.1	0.4175	intronic	NEK4	NA	NA	NA
1291	10	rs2535629	rs111464906	3	52762992	G	A	0.753514	3p21.1	0.4175	intronic	NEK4	NA	NA	NA
1292	10	rs2535629	rs2878726	3	52748271	C	G	0.753514	3p21.1	0.4175	intronic	NEK4	NA	NA	NA
1293	10	rs2535629	rs8906	3	52739520	T	C	0.753514	3p21.1	0.4175	UTR5	GLT8D1(NM_018446:c.-5044A>G,NM_001278280:c.-5044A>G,NM_001010983:c.-5044A>G)	NA	NA	NA
1294	10	rs2535629	rs11130318	3	52734954	G	C	0.753514	3p21.1	0.4175	intronic	GLT8D1	NA	NA	NA
1295	10	rs2535629	rs6762813	3	52726695	C	T	0.753514	3p21.1	0.4175	intronic	GNL3	NA	NA	NA
1296	10	rs2535629	rs13076193	3	52725961	C	A	0.753514	3p21.1	0.4175	intronic	GNL3	NA	NA	NA
1297	10	rs2535629	rs11177	3	52721305	G	A	0.753514	3p21.1	0.4175	exonic	GNL3	nonsynonymous SNV	GNL3:NM_206826:exon3:c.G80A:p.R27Q,GNL3:NM_014366:exon3:c.G116A:p.R39Q,GNL3:NM_206825:exon3:c.G80A:p.R27Q,	Osteoarthritis
1298	10	rs2535629	rs10865973	3	52718154	A	T	0.753514	3p21.1	0.4175	intronic	PBRM1	NA	NA	NA
1299	10	rs2535629	rs13061253	3	52711472	A	G	0.753514	3p21.1	0.4175	intronic	PBRM1	NA	NA	NA
1300	10	rs2535629	rs4130905	3	52709831	A	T	0.753514	3p21.1	0.4175	intronic	PBRM1	NA	NA	NA
1301	10	rs2535629	rs12496476	3	52708737	A	G	0.753514	3p21.1	0.4175	intronic	PBRM1	NA	NA	NA
1302	10	rs2535629	rs34610142	3	52708429	G	A	0.753514	3p21.1	0.4175	intronic	PBRM1	NA	NA	NA
1303	10	rs2535629	rs6803012	3	52707026	G	A	0.753514	3p21.1	0.4175	intronic	PBRM1	NA	NA	NA
1304	10	rs2535629	rs12493107	3	52706724	G	T	0.753514	3p21.1	0.4175	intronic	PBRM1	NA	NA	NA
1305	10	rs2535629	rs6768697	3	52703615	C	T	0.753514	3p21.1	0.4175	intronic	PBRM1	NA	NA	NA
1306	10	rs2535629	rs12488461	3	52698417	T	C	0.753514	3p21.1	0.4175	intronic	PBRM1	NA	NA	NA
1307	10	rs2535629	rs12486847	3	52691112	T	C	0.753514	3p21.1	0.4175	intronic	PBRM1	NA	NA	NA
1308	10	rs2535629	rs2336148	3	52690638	G	A	0.753514	3p21.1	0.4175	intronic	PBRM1	NA	NA	NA
1309	10	rs2535629	rs35409678	3	52687686	G	A	0.753514	3p21.1	0.4175	intronic	PBRM1	NA	NA	NA
1310	10	rs2535629	rs35211965	3	52685305	C	G	0.753514	3p21.1	0.4175	intronic	PBRM1	NA	NA	NA
1311	10	rs2535629	rs2028216	3	52680823	C	T	0.753514	3p21.1	0.4175	intronic	PBRM1	NA	NA	NA
1312	10	rs2535629	rs11720432	3	52672742	T	C	0.753514	3p21.1	0.4175	intronic	PBRM1	NA	NA	NA
1313	10	rs2535629	rs11719514	3	52672531	T	C	0.753514	3p21.1	0.4175	intronic	PBRM1	NA	NA	NA
1314	10	rs2535629	rs34537256	3	52657472	A	G	0.753514	3p21.1	0.4175	intronic	PBRM1	NA	NA	NA
1315	10	rs2535629	rs62253733	3	52653414	A	G	0.753514	3p21.1	0.4175	intronic	PBRM1	NA	NA	NA
1316	10	rs2535629	rs4687638	3	52651966	A	C	0.753514	3p21.1	0.4175	intronic	PBRM1	NA	NA	NA
1317	10	rs2535629	rs11709448	3	52647449	T	C	0.753514	3p21.1	0.4175	intronic	PBRM1	NA	NA	NA
1318	10	rs2535629	rs13065851	3	52644836	T	A	0.753514	3p21.1	0.4175	intronic	PBRM1	NA	NA	NA
1319	10	rs2535629	rs4687636	3	52633929	G	A	0.753514	3p21.1	0.4175	intronic	PBRM1	NA	NA	NA
1320	10	rs2535629	rs2336145	3	52629750	A	C	0.753514	3p21.1	0.4175	intronic	PBRM1	NA	NA	NA
1321	10	rs2535629	rs2118540	3	52629386	T	C	0.753514	3p21.1	0.4175	intronic	PBRM1	NA	NA	NA
1322	10	rs2535629	rs11714419	3	52628816	A	G	0.753514	3p21.1	0.4175	intronic	PBRM1	NA	NA	NA
1323	10	rs2535629	rs11708075	3	52624723	C	T	0.753514	3p21.1	0.4175	intronic	PBRM1	NA	NA	NA
1324	10	rs2535629	rs4336110	3	52624233	C	T	0.753514	3p21.1	0.4175	intronic	PBRM1	NA	NA	NA
1325	10	rs2535629	rs11130319	3	52755592	A	T	0.75253	3p21.1	0.4225	intronic	NEK4	NA	NA	Body mass index
1326	10	rs2535629	rs12632265	3	52708288	G	A	0.751377	3p21.1	0.4185	intronic	PBRM1	NA	NA	NA
1327	10	rs2535629	rs34173654	3	52634605	T	C	0.751377	3p21.1	0.4185	intronic	PBRM1	NA	NA	NA
1328	10	rs2535629	rs4687650	3	52800731	A	G	0.750236	3p21.1	0.4185	intronic	NEK4	NA	NA	NA
1329	10	rs2535629	rs12487445	3	52618319	A	C	0.749736	3p21.1	0.4165	intronic	PBRM1	NA	NA	NA
1330	10	rs2535629	rs13078422	3	52616978	T	C	0.749736	3p21.1	0.4165	intronic	PBRM1	NA	NA	NA
1331	10	rs2535629	rs35107891	3	52613656	G	C	0.749736	3p21.1	0.4165	intronic	PBRM1	NA	NA	NA
1332	10	rs2535629	rs34115864	3	52612178	A	G	0.749736	3p21.1	0.4165	intronic	PBRM1	NA	NA	NA
1333	10	rs2535629	rs17264436	3	52610651	T	A	0.749736	3p21.1	0.4165	exonic	PBRM1	synonymous SNV	PBRM1:NM_181042:exon24:c.A3597T:p.P1199P,PBRM1:NM_001350074:exon26:c.A3705T:p.P1235P,PBRM1:NM_001350077:exon27:c.A3696T:p.P1232P,PBRM1:NM_018313:exon23:c.A3522T:p.P1174P,PBRM1:NM_001350079:exon25:c.A3585T:p.P1195P,PBRM1:NM_001350078:exon26:c.A3705T:p.P1235P,PBRM1:NM_001350075:exon23:c.A3597T:p.P1199P,PBRM1:NM_001350076:exon26:c.A3702T:p.P1234P,	NA
1334	10	rs2535629	rs7623199	3	52605974	C	T	0.749736	3p21.1	0.4165	intronic	PBRM1	NA	NA	NA
1335	10	rs2535629	rs6798246	3	52599922	G	A	0.749736	3p21.1	0.4165	intronic	PBRM1	NA	NA	NA
1336	10	rs2535629	rs2289249	3	52597664	G	A	0.749736	3p21.1	0.4165	intronic	PBRM1	NA	NA	NA
1337	10	rs2535629	rs6778844	3	52596398	T	C	0.749736	3p21.1	0.4165	intronic	PBRM1	NA	NA	NA
1338	10	rs2535629	rs1961958	3	52585990	A	G	0.749736	3p21.1	0.4165	intronic	PBRM1	NA	NA	NA
1339	10	rs2535629	rs1961959	3	52585760	G	C	0.749736	3p21.1	0.4165	intronic	PBRM1	NA	NA	NA
1340	10	rs2535629	rs2268024	3	52803205	T	C	0.748596	3p21.1	0.4165	intronic	NEK4	NA	NA	NA
1341	10	rs2535629	rs2268025	3	52795224	A	T	0.748596	3p21.1	0.4165	intronic	NEK4	NA	NA	NA
1342	10	rs2535629	rs6976	3	52728804	C	T	0.748596	3p21.1	0.4165	UTR3	GLT8D1(NM_018446:c.*57G>A,NM_001278280:c.*57G>A,NM_152932:c.*57G>A,NM_001010983:c.*57G>A,NM_001278281:c.*57G>A)	NA	NA	NA
1343	10	rs2535629	rs12632381	3	52607685	G	A	0.747611	3p21.1	0.4175	intronic	PBRM1	NA	NA	NA
1344	10	rs2535629	rs11130307	3	52607682	G	A	0.747611	3p21.1	0.4175	intronic	PBRM1	NA	NA	NA
1345	10	rs2535629	rs11717836	3	52807736	A	G	0.747471	3p21.1	0.4165	intergenic	NEK4(dist=2771),ITIH1(dist=3866)	NA	NA	NA
1346	10	rs2535629	rs7620039	3	52747742	G	A	0.74588	3p21.1	0.4145	intronic	NEK4	NA	NA	NA
1347	10	rs2535629	rs55678971	3	52717229	T	A	0.740767	3p21.1	0.4225	intronic	PBRM1	NA	NA	NA
1348	10	rs2535629	rs34918356	3	52753532	T	G	0.735688	3p21.1	0.4314	intronic	NEK4	NA	NA	NA
1349	10	rs2535629	rs4687637	3	52634092	C	T	0.733745	3p21.1	0.4294	intronic	PBRM1	NA	NA	NA
1350	10	rs2535629	rs4687648	3	52794367	T	G	0.731821	3p21.1	0.4304	intronic	NEK4	NA	NA	NA
1351	10	rs2535629	rs12497998	3	52793602	C	T	0.731821	3p21.1	0.4304	intronic	NEK4	NA	NA	NA
1352	10	rs2535629	rs6414570	3	52788959	A	G	0.731821	3p21.1	0.4304	intronic	NEK4	NA	NA	NA
1353	10	rs2535629	rs13094778	3	52786913	C	T	0.731821	3p21.1	0.4304	intronic	NEK4	NA	NA	NA
1354	10	rs2535629	rs6787154	3	52784416	C	T	0.731821	3p21.1	0.4304	intronic	NEK4	NA	NA	NA
1355	10	rs2535629	rs2072390	3	52780509	A	T	0.731821	3p21.1	0.4304	intronic	NEK4	NA	NA	NA
1356	10	rs2535629	rs13074853	3	52779801	T	C	0.731821	3p21.1	0.4304	intronic	NEK4	NA	NA	NA
1357	10	rs2535629	rs112860674	3	52779591	C	T	0.731821	3p21.1	0.4304	intronic	NEK4	NA	NA	NA
1358	10	rs2535629	rs7638162	3	52776908	T	C	0.731821	3p21.1	0.4304	intronic	NEK4	NA	NA	NA
1359	10	rs2535629	rs2159644	3	52774530	C	T	0.731821	3p21.1	0.4304	intronic	NEK4	NA	NA	NA
1360	10	rs2535629	rs6445535	3	52771468	T	C	0.731821	3p21.1	0.4304	intronic	NEK4	NA	NA	NA
1361	10	rs2535629	rs767418	3	52767427	C	T	0.731821	3p21.1	0.4304	intronic	NEK4	NA	NA	NA
1362	10	rs2535629	rs34739010	3	52766122	A	G	0.731821	3p21.1	0.4304	intronic	NEK4	NA	NA	NA
1363	10	rs2535629	rs11714030	3	52765882	C	T	0.731821	3p21.1	0.4304	intronic	NEK4	NA	NA	NA
1364	10	rs2535629	rs2079929	3	52765646	C	T	0.731821	3p21.1	0.4304	intronic	NEK4	NA	NA	NA
1365	10	rs2535629	rs7653028	3	52763000	A	T	0.731821	3p21.1	0.4304	intronic	NEK4	NA	NA	NA
1366	10	rs2535629	rs56098033	3	52758571	T	A	0.731821	3p21.1	0.4304	intronic	NEK4	NA	NA	NA
1367	10	rs2535629	rs57039206	3	52758570	T	A	0.731821	3p21.1	0.4304	intronic	NEK4	NA	NA	NA
1368	10	rs2535629	rs2109634	3	52752075	T	G	0.731821	3p21.1	0.4304	intronic	NEK4	NA	NA	NA
1369	10	rs2535629	rs7624716	3	52751534	T	C	0.731821	3p21.1	0.4304	intronic	NEK4	NA	NA	NA
1370	10	rs2535629	rs35526119	3	52749334	C	T	0.731821	3p21.1	0.4304	intronic	NEK4	NA	NA	NA
1371	10	rs2535629	rs11716747	3	52748857	C	T	0.731821	3p21.1	0.4304	intronic	NEK4	NA	NA	NA
1372	10	rs2535629	rs1468638	3	52748058	T	C	0.731821	3p21.1	0.4304	intronic	NEK4	NA	NA	NA
1373	10	rs2535629	rs4687644	3	52746541	T	G	0.731821	3p21.1	0.4304	intronic	NEK4	NA	NA	NA
1374	10	rs2535629	rs13079063	3	52744460	A	G	0.731821	3p21.1	0.4304	UTR3	NEK4(NM_001193533:c.*1333T>C,NM_001348414:c.*1333T>C,NM_003157:c.*1333T>C,NM_001348412:c.*1333T>C)	NA	NA	NA
1375	10	rs2535629	rs6445534	3	52743384	G	A	0.731821	3p21.1	0.4304	UTR3	NEK4(NM_001193533:c.*2409C>T,NM_001348414:c.*2409C>T,NM_003157:c.*2409C>T,NM_001348412:c.*2409C>T)	NA	NA	NA
1376	10	rs2535629	rs6617	3	52740182	C	G	0.731821	3p21.1	0.4304	exonic	SPCS1	nonsynonymous SNV	SPCS1:NM_014041:exon1:c.C121G:p.P41A,	NA
1377	10	rs2535629	rs3733041	3	52731598	T	C	0.731821	3p21.1	0.4304	intronic	GLT8D1	NA	NA	NA
1378	10	rs2535629	rs2164885	3	52731269	T	C	0.731821	3p21.1	0.4304	intronic	GLT8D1	NA	NA	NA
1379	10	rs2535629	rs35315313	3	52725771	G	T	0.731821	3p21.1	0.4304	intronic	GNL3	NA	NA	NA
1380	10	rs2535629	rs1866268	3	52719398	C	A	0.731821	3p21.1	0.4304	intronic	PBRM1	NA	NA	NA
1381	10	rs2535629	rs10865974	3	52718280	G	T	0.731821	3p21.1	0.4304	intronic	PBRM1	NA	NA	Bipolar disorder with mood-incongruent psychosis
1382	10	rs2535629	rs6445531	3	52717282	T	C	0.731821	3p21.1	0.4304	intronic	PBRM1	NA	NA	NA
1383	10	rs2535629	rs34157897	3	52716937	T	C	0.731821	3p21.1	0.4304	intronic	PBRM1	NA	NA	NA
1384	10	rs2535629	rs62255368	3	52710172	T	A	0.731821	3p21.1	0.4304	intronic	PBRM1	NA	NA	NA
1385	10	rs2535629	rs6804145	3	52694198	C	T	0.731821	3p21.1	0.4304	intronic	PBRM1	NA	NA	NA
1386	10	rs2535629	rs7611731	3	52692721	T	C	0.731821	3p21.1	0.4304	intronic	PBRM1	NA	NA	NA
1387	10	rs2535629	rs2336149	3	52692124	G	A	0.731821	3p21.1	0.4304	intronic	PBRM1	NA	NA	NA
1388	10	rs2535629	rs4435633	3	52687562	T	G	0.731821	3p21.1	0.4304	intronic	PBRM1	NA	NA	NA
1389	10	rs2535629	rs62253740	3	52684128	A	T	0.731821	3p21.1	0.4304	intronic	PBRM1	NA	NA	NA
1390	10	rs2535629	rs13085775	3	52678370	C	T	0.731821	3p21.1	0.4304	intronic	PBRM1	NA	NA	NA
1391	10	rs2535629	rs11130310	3	52674667	C	T	0.731821	3p21.1	0.4304	intronic	PBRM1	NA	NA	NA
1392	10	rs2535629	rs13098776	3	52670044	C	T	0.731821	3p21.1	0.4304	intronic	PBRM1	NA	NA	NA
1393	10	rs2535629	rs6796726	3	52669389	G	C	0.731821	3p21.1	0.4304	intronic	PBRM1	NA	NA	NA
1394	10	rs2535629	rs7622694	3	52663882	G	A	0.731821	3p21.1	0.4304	intronic	PBRM1	NA	NA	NA
1395	10	rs2535629	rs6445529	3	52662722	T	A	0.731821	3p21.1	0.4304	intronic	PBRM1	NA	NA	NA
1396	10	rs2535629	rs34341238	3	52655415	A	G	0.731821	3p21.1	0.4304	intronic	PBRM1	NA	NA	NA
1397	10	rs2535629	rs3733045	3	52643307	A	G	0.731821	3p21.1	0.4304	intronic	PBRM1	NA	NA	NA
1398	10	rs2535629	rs3774366	3	52641255	T	C	0.731821	3p21.1	0.4304	intronic	PBRM1	NA	NA	NA
1399	10	rs2535629	rs11130308	3	52639257	G	C	0.731821	3p21.1	0.4304	intronic	PBRM1	NA	NA	NA
1400	10	rs2535629	rs34754793	3	52629177	A	T	0.731821	3p21.1	0.4304	intronic	PBRM1	NA	NA	NA
1401	10	rs2535629	rs2336146	3	52626646	A	G	0.731821	3p21.1	0.4304	intronic	PBRM1	NA	NA	NA
1402	10	rs2535629	rs3852066	3	52621839	C	T	0.731821	3p21.1	0.4304	intronic	PBRM1	NA	NA	NA
1403	10	rs2535629	rs3733046	3	52621627	C	T	0.731821	3p21.1	0.4304	intronic	PBRM1	NA	NA	NA
1404	10	rs2535629	rs3733039	3	52719088	C	T	0.72993	3p21.1	0.4314	intronic	PBRM1	NA	NA	NA
1405	10	rs2535629	rs9917834	3	52634619	A	C	0.72993	3p21.1	0.4314	intronic	PBRM1	NA	NA	NA
1406	10	rs2535629	rs12629701	3	52619836	T	C	0.729902	3p21.1	0.4284	intronic	PBRM1	NA	NA	NA
1407	10	rs2535629	rs11718420	3	52611413	T	C	0.729902	3p21.1	0.4284	intronic	PBRM1	NA	NA	NA
1408	10	rs2535629	rs11714565	3	52606292	C	T	0.729902	3p21.1	0.4284	intronic	PBRM1	NA	NA	NA
1409	10	rs2535629	rs4687546	3	52605943	T	A	0.729902	3p21.1	0.4284	intronic	PBRM1	NA	NA	NA
1410	10	rs2535629	rs6788887	3	52605005	T	C	0.729902	3p21.1	0.4284	intronic	PBRM1	NA	NA	NA
1411	10	rs2535629	rs9758945	3	52604180	A	G	0.729902	3p21.1	0.4284	intronic	PBRM1	NA	NA	NA
1412	10	rs2535629	rs10433550	3	52603352	A	G	0.729902	3p21.1	0.4284	intronic	PBRM1	NA	NA	NA
1413	10	rs2535629	rs6786919	3	52599789	A	G	0.729902	3p21.1	0.4284	intronic	PBRM1	NA	NA	NA
1414	10	rs2535629	rs13060048	3	52598608	G	A	0.729902	3p21.1	0.4284	intronic	PBRM1	NA	NA	NA
1415	10	rs2535629	rs3796353	3	52593230	C	T	0.729902	3p21.1	0.4284	intronic	PBRM1	NA	NA	NA
1416	10	rs2535629	rs17052259	3	52593138	A	G	0.729902	3p21.1	0.4284	intronic	PBRM1	NA	NA	NA
1417	10	rs2535629	rs17052256	3	52593119	A	G	0.729902	3p21.1	0.4284	intronic	PBRM1	NA	NA	NA
1418	10	rs2535629	rs2878628	3	52584715	A	G	0.729902	3p21.1	0.4284	intronic	PBRM1	NA	NA	NA
1419	10	rs2535629	rs12635140	3	52738165	T	C	0.728713	3p21.1	0.4314	intronic	GLT8D1	NA	NA	NA
1420	10	rs2535629	rs12486554	3	52742537	A	T	0.728029	3p21.1	0.4264	UTR3	NEK4(NM_001193533:c.*3256T>A,NM_001348414:c.*3256T>A,NM_003157:c.*3256T>A,NM_001348412:c.*3256T>A)	NA	NA	NA
1421	10	rs2535629	rs12637627	3	52619962	G	T	0.72799	3p21.1	0.4294	intronic	PBRM1	NA	NA	NA
1422	10	rs2535629	rs12629699	3	52619792	T	C	0.72799	3p21.1	0.4294	intronic	PBRM1	NA	NA	NA
1423	10	rs2535629	rs7614498	3	52618941	A	T	0.72799	3p21.1	0.4294	intronic	PBRM1	NA	NA	NA
1424	10	rs2535629	rs11720243	3	52618018	T	C	0.72799	3p21.1	0.4294	intronic	PBRM1	NA	NA	NA
1425	10	rs2535629	rs11720159	3	52617802	T	G	0.72799	3p21.1	0.4294	intronic	PBRM1	NA	NA	NA
1426	10	rs2535629	rs4687629	3	52615227	G	C	0.72799	3p21.1	0.4294	intronic	PBRM1	NA	NA	NA
1427	10	rs2535629	rs7652191	3	52610415	T	C	0.72799	3p21.1	0.4294	intronic	PBRM1	NA	NA	NA
1428	10	rs2535629	rs6805156	3	52609362	T	C	0.72799	3p21.1	0.4294	intronic	PBRM1	NA	NA	NA
1429	10	rs2535629	rs7625743	3	52606366	C	G	0.72799	3p21.1	0.4294	intronic	PBRM1	NA	NA	NA
1430	10	rs2535629	rs6788993	3	52605136	T	C	0.72799	3p21.1	0.4294	intronic	PBRM1	NA	NA	NA
1431	10	rs2535629	rs6786043	3	52604861	A	G	0.72799	3p21.1	0.4294	intronic	PBRM1	NA	NA	NA
1432	10	rs2535629	rs13063160	3	52602274	T	C	0.72799	3p21.1	0.4294	intronic	PBRM1	NA	NA	NA
1433	10	rs2535629	rs1821879	3	52600999	T	C	0.72799	3p21.1	0.4294	intronic	PBRM1	NA	NA	NA
1434	10	rs2535629	rs13059862	3	52598540	G	A	0.72799	3p21.1	0.4294	intronic	PBRM1	NA	NA	NA
1435	10	rs2535629	rs998909	3	52805093	A	G	0.726771	3p21.1	0.4294	upstream	NEK4(dist=128)	NA	NA	NA
1436	10	rs2535629	rs13071584	3	52804487	T	C	0.726771	3p21.1	0.4294	intronic	NEK4	NA	NA	NA
1437	10	rs2535629	rs3755798	3	52741160	G	A	0.726771	3p21.1	0.4294	intronic	SPCS1	NA	NA	NA
1438	10	rs2535629	rs2289247	3	52727257	G	A	0.726771	3p21.1	0.4294	exonic	GNL3	nonsynonymous SNV	GNL3:NM_206826:exon11:c.G1063A:p.V355M,GNL3:NM_014366:exon11:c.G1099A:p.V367M,GNL3:NM_206825:exon11:c.G1063A:p.V355M,	NA
1439	10	rs2535629	rs1570	3	52586682	T	A	0.726771	3p21.1	0.4294	intronic	PBRM1	NA	NA	NA
1440	10	rs2535629	rs11130321	3	52762698	C	T	0.726094	3p21.1	0.4274	intronic	NEK4	NA	NA	NA
1441	10	rs2535629	rs2240919	3	52831701	C	G	0.723565	3p21.1	0.3489	intronic	ITIH3	NA	NA	Height
1442	10	rs2535629	rs2083180	3	52668119	G	T	0.722441	3p21.1	0.4235	intronic	PBRM1	NA	NA	NA
1443	10	rs2535629	rs2268023	3	52819327	T	A	0.717395	3p21.1	0.4314	intronic	ITIH1	NA	NA	NA
1444	10	rs2535629	rs1014969	3	52808341	G	A	0.713055	3p21.1	0.4235	intergenic	NEK4(dist=3376),ITIH1(dist=3261)	NA	NA	NA
1445	10	rs2535629	rs6414569	3	52708075	A	T	0.70853	3p21.1	0.4384	intronic	PBRM1	NA	NA	NA
1446	10	rs2535629	rs2098167	3	52810933	A	T	0.702392	3p21.1	0.3877	upstream	ITIH1(dist=669)	NA	NA	NA
1447	10	rs2535629	rs35976524	3	52700477	G	A	0.669851	3p21.1	0.3588	intronic	PBRM1	NA	NA	NA
1448	10	rs2535629	rs10510760	3	52650348	G	A	0.669851	3p21.1	0.3588	intronic	PBRM1	NA	NA	NA
1449	10	rs2535629	rs12489732	3	52566820	C	A	0.666735	3p21.1	0.3579	intronic	NT5DC2	NA	NA	NA
1450	10	rs2535629	rs731831	3	52536514	G	A	0.655977	3p21.1	0.3638	intronic	STAB1	NA	NA	NA
1451	10	rs2535629	rs3617	3	52833805	C	A	0.644352	3p21.1	0.4841	exonic	ITIH3	nonsynonymous SNV	ITIH3:NM_002217:exon9:c.C943A:p.Q315K,	Autism spectrum disorder or schizophrenia,Red blood cell count
1452	10	rs2535629	rs1010552	3	52540544	G	T	0.632915	3p21.1	0.3579	intronic	STAB1	NA	NA	NA
1453	10	rs2535629	rs2071044	3	52847601	C	T	0.625755	3p21.1	0.498	intronic	ITIH4	NA	NA	NA
1454	10	rs2535629	rs2535627	3	52845105	T	C	0.616128	3p21.1	0.5	intergenic	ITIH3(dist=2080),ITIH4(dist=1901)	NA	NA	Schizophrenia
1455	10	rs2535629	rs4481150	3	52837793	T	C	0.608941	3p21.1	0.501	intronic	ITIH3	NA	NA	NA
1456	10	rs2535629	rs11711421	3	52561779	C	T	0.604346	3p21.1	0.4652	intronic	NT5DC2	NA	NA	NA
1457	10	rs2535629	rs13076398	3	52573096	G	A	0.599253	3p21.1	0.4612	intronic	SMIM4	NA	NA	NA
1458	10	rs2535629	rs28661185	3	52567188	G	T	0.599253	3p21.1	0.4612	intronic	NT5DC2	NA	NA	NA
1459	10	rs2535629	rs4475032	3	52560021	C	T	0.599253	3p21.1	0.4612	intronic	NT5DC2	NA	NA	NA
1460	10	rs2535629	rs62256903	3	52573844	G	A	0.598081	3p21.1	0.4622	intronic	SMIM4	NA	NA	NA
1461	10	rs2535629	rs13621	3	52558133	T	C	0.597937	3p21.1	0.4652	exonic	STAB1	synonymous SNV	STAB1:NM_015136:exon68:c.T7560C:p.D2520D,	NA
1462	10	rs2535629	rs4687624	3	52563572	C	T	0.59654	3p21.1	0.4622	intronic	NT5DC2	NA	NA	NA
1463	10	rs2535629	rs4687625	3	52563718	C	T	0.595583	3p21.1	0.4602	intronic	NT5DC2	NA	NA	NA
1464	10	rs2535629	rs34005367	3	52558904	A	T	0.594037	3p21.1	0.4602	intronic	NT5DC2	NA	NA	NA
1465	10	rs2535629	rs4687626	3	52569098	G	A	0.591712	3p21.1	0.4622	upstream	NT5DC2(dist=5)	NA	NA	NA
1466	10	rs2535629	rs3755799	3	52809193	G	A	0.589993	3p21.1	0.3439	intergenic	NEK4(dist=4228),ITIH1(dist=2409)	NA	NA	NA
1467	10	rs2535629	rs4234633	3	52557038	C	T	0.588836	3p21.1	0.4592	intronic	STAB1	NA	NA	NA
1468	10	rs2535629	rs2015971	3	52546820	C	T	0.586508	3p21.1	0.4612	intronic	STAB1	NA	NA	NA
1469	10	rs2535629	rs1133415	3	52575831	G	A	0.586307	3p21.1	0.4732	intergenic	SMIM4(dist=1245),PBRM1(dist=3537)	NA	NA	NA
1470	10	rs2535629	rs6445528	3	52572447	A	G	0.577947	3p21.1	0.4751	intronic	SMIM4	NA	NA	NA
1471	10	rs2535629	rs7638808	3	52572056	A	G	0.577947	3p21.1	0.4751	intronic	SMIM4	NA	NA	NA
1472	10	rs2535629	rs2710323	3	52815905	T	C	0.576106	3p21.1	0.505	intronic	ITIH1	NA	NA	Body mass index,Schizophrenia, schizoaffective disorder or bipolar disorder,Waist-to-hip ratio adjusted for body mass index,Glaucoma (primary open-angle),Waist-to-hip ratio adjusted for BMI in active individuals,Waist-to-hip ratio adjusted for BMI (joint analysis for main effect and physical activity interaction)
1473	10	rs2535629	rs2577831	3	52628056	C	A	0.565705	3p21.1	0.5139	intronic	PBRM1	NA	NA	Schizophrenia
1474	10	rs2535629	rs4434138	3	52556890	A	G	0.559492	3p21.1	0.4732	exonic	STAB1	nonsynonymous SNV	STAB1:NM_015136:exon62:c.A6844G:p.I2282V,	NA
1475	10	rs2535629	rs2302417	3	52814256	T	A	0.556789	3p21.1	0.5129	intronic	ITIH1	NA	NA	Bipolar disorder
1476	10	rs2535629	rs2272088	3	52456973	A	G	0.552024	3p21.1	0.3539	intronic	PHF7	NA	NA	NA
1477	10	rs2535629	rs13094687	3	52450043	A	G	0.552024	3p21.1	0.3539	intronic	PHF7	NA	NA	NA
1478	10	rs2535629	rs3852064	3	52349412	G	T	0.550872	3p21.1	0.3529	upstream	DNAH1(dist=923)	NA	NA	NA
1479	10	rs2535629	rs3852063	3	52349204	A	G	0.550872	3p21.1	0.3529	intergenic	GLYCTK(dist=19932),DNAH1(dist=1131)	NA	NA	NA
1480	10	rs2535629	rs1546737	3	52407041	C	T	0.550358	3p21.1	0.3459	exonic	DNAH1	synonymous SNV	DNAH1:NM_015512:exon44:c.C6957T:p.H2319H,	NA
1481	10	rs2535629	rs3844291	3	52341215	A	C	0.548236	3p21.1	0.3519	intergenic	GLYCTK(dist=11943),DNAH1(dist=9120)	NA	NA	NA
1482	10	rs2535629	rs7612511	3	52687566	T	C	0.547215	3p21.1	0.4781	intronic	PBRM1	NA	NA	NA
1483	10	rs2535629	rs2590838	3	52622086	G	A	0.547215	3p21.1	0.5219	intronic	PBRM1	NA	NA	Adiponectin levels,Waist-to-hip ratio adjusted for body mass index,Waist-to-hip ratio adjusted for BMI in active individuals,Waist-to-hip ratio adjusted for BMI (joint analysis for main effect and physical activity interaction)
1484	10	rs2535629	rs2276815	3	52853747	C	G	0.546955	3p21.1	0.3022	intronic	ITIH4	NA	NA	NA
1485	10	rs2535629	rs35004449	3	52852897	G	T	0.546955	3p21.1	0.3022	intronic	ITIH4	NA	NA	NA
1486	10	rs2535629	rs4687657	3	52852538	G	T	0.546955	3p21.1	0.3022	exonic	ITIH4	nonsynonymous SNV	ITIH4:NM_001166449:exon16:c.C2002A:p.P668T,ITIH4:NM_002218:exon18:c.C2092A:p.P698T,	NA
1487	10	rs2535629	rs34228726	3	52322797	A	G	0.54446	3p21.1	0.3529	ncRNA_exonic	GLYCTK-AS1	NA	NA	NA
1488	10	rs2535629	rs57615517	3	52322417	G	A	0.54446	3p21.1	0.3529	intronic	GLYCTK	NA	NA	NA
1489	10	rs2535629	rs59565798	3	52307169	G	A	0.542924	3p21.1	0.3529	intronic	WDR82	NA	NA	NA
1490	10	rs2535629	rs34569561	3	52287293	T	C	0.542924	3p21.2	0.3529	intergenic	PPM1M(dist=2678),WDR82(dist=1145)	NA	NA	NA
1491	10	rs2535629	rs2239547	3	52855229	T	C	0.542645	3p21.1	0.3032	intronic	ITIH4	NA	NA	Schizophrenia
1492	10	rs2535629	rs11130324	3	52770310	T	G	0.542469	3p21.1	0.5229	intronic	NEK4	NA	NA	NA
1493	10	rs2535629	rs7646741	3	52785238	A	G	0.541612	3p21.1	0.5209	intronic	NEK4	NA	NA	NA
1494	10	rs2535629	rs13081155	3	52732429	A	G	0.541612	3p21.1	0.5209	intronic	GLT8D1	NA	NA	NA
1495	10	rs2535629	rs3774349	3	52722335	A	C	0.541612	3p21.1	0.5209	intronic	GNL3	NA	NA	NA
1496	10	rs2535629	rs1108842	3	52720080	A	C	0.541612	3p21.1	0.5209	UTR5	GNL3(NM_206825:c.-728A>C,NM_014366:c.-29A>C)	NA	NA	Adiponectin levels
1497	10	rs2535629	rs2336147	3	52626443	T	C	0.541612	3p21.1	0.5209	intronic	PBRM1	NA	NA	NA
1498	10	rs2535629	rs7618915	3	52279594	G	A	0.540701	3p21.2	0.3539	upstream	PPM1M(dist=215)	NA	NA	Bipolar disorder
1499	10	rs2535629	rs57630131	3	52277445	A	G	0.540701	3p21.2	0.3539	intergenic	LOC101929054(dist=2332),PPM1M(dist=2364)	NA	NA	NA
1500	10	rs2535629	rs13083798	3	52649748	A	G	0.538007	3p21.1	0.5139	intronic	PBRM1	NA	NA	Waist-to-hip ratio adjusted for body mass index,Waist circumference adjusted for BMI in active individuals,Waist circumference adjusted for body mass index,Waist-to-hip ratio adjusted for BMI (adjusted for smoking behaviour),Waist circumference adjusted for BMI (joint analysis main effects and physical activity interaction)
1501	10	rs2535629	rs35212380	3	52752959	C	G	0.537751	3p21.1	0.5199	intronic	NEK4	NA	NA	NA
1502	10	rs2535629	rs34736619	3	52532291	G	C	0.536706	3p21.1	0.4264	intronic	STAB1	NA	NA	NA
1503	10	rs2535629	rs2267847	3	52267732	C	G	0.508926	3p21.2	0.3638	intronic	TWF2	NA	NA	NA
1504	10	rs2535629	rs374876099	3	52815224	T	C	0.504423	3p21.1	0.3151	intronic	ITIH1	NA	NA	NA
1505	11	rs1966136	rs1966136	3	61153578	A	C	1	3p14.2	0.4185	intronic	FHIT	NA	NA	NA
1506	11	rs1966136	rs1554601	3	61157657	C	G	1	3p14.2	0.4185	intronic	FHIT	NA	NA	NA
1507	11	rs1966136	rs753661	3	61153833	T	A	1	3p14.2	0.4185	intronic	FHIT	NA	NA	NA
1508	11	rs1966136	rs6807748	3	61149967	T	C	1	3p14.2	0.4185	intronic	FHIT	NA	NA	NA
1509	11	rs1966136	rs10049007	3	61157222	A	G	0.995841	3p14.2	0.4195	intronic	FHIT	NA	NA	NA
1510	11	rs1966136	rs10049454	3	61157184	T	C	0.995841	3p14.2	0.4195	intronic	FHIT	NA	NA	NA
1511	11	rs1966136	rs10049452	3	61157141	T	G	0.995841	3p14.2	0.4195	intronic	FHIT	NA	NA	NA
1512	11	rs1966136	rs9814044	3	61156156	A	G	0.99583	3p14.2	0.4175	intronic	FHIT	NA	NA	NA
1513	11	rs1966136	rs9813886	3	61156048	A	T	0.99583	3p14.2	0.4175	intronic	FHIT	NA	NA	NA
1514	11	rs1966136	rs9851485	3	61155891	C	G	0.99583	3p14.2	0.4175	intronic	FHIT	NA	NA	NA
1515	11	rs1966136	rs1866434	3	61154982	T	A	0.99583	3p14.2	0.4175	intronic	FHIT	NA	NA	NA
1516	11	rs1966136	rs1866433	3	61154938	C	T	0.99583	3p14.2	0.4175	intronic	FHIT	NA	NA	NA
1517	11	rs1966136	rs1880213	3	61154253	T	C	0.99583	3p14.2	0.4175	intronic	FHIT	NA	NA	NA
1518	11	rs1966136	rs11712122	3	61150226	T	C	0.99583	3p14.2	0.4175	intronic	FHIT	NA	NA	NA
1519	11	rs1966136	rs11707984	3	61150158	C	T	0.99583	3p14.2	0.4175	intronic	FHIT	NA	NA	NA
1520	11	rs1966136	rs10866045	3	61149647	C	G	0.99583	3p14.2	0.4175	intronic	FHIT	NA	NA	NA
1521	11	rs1966136	rs10049287	3	61157502	C	T	0.995818	3p14.2	0.4195	intronic	FHIT	NA	NA	NA
1522	11	rs1966136	rs753662	3	61153885	A	G	0.991654	3p14.2	0.4205	intronic	FHIT	NA	NA	NA
1523	11	rs1966136	rs12635622	3	61162057	C	T	0.991636	3p14.2	0.4185	intronic	FHIT	NA	NA	NA
1524	11	rs1966136	rs1550343	3	61159488	A	C	0.98761	3p14.2	0.4195	intronic	FHIT	NA	NA	NA
1525	11	rs1966136	rs13323296	3	61159033	T	G	0.98761	3p14.2	0.4195	intronic	FHIT	NA	NA	NA
1526	11	rs1966136	rs4688310	3	61163821	T	G	0.987518	3p14.2	0.4195	intronic	FHIT	NA	NA	NA
1527	11	rs1966136	rs9871598	3	61155967	T	C	0.987518	3p14.2	0.4195	intronic	FHIT	NA	NA	NA
1528	11	rs1966136	rs9871451	3	61155929	T	C	0.987518	3p14.2	0.4195	intronic	FHIT	NA	NA	NA
1529	11	rs1966136	rs9827045	3	61146263	C	T	0.987496	3p14.2	0.4175	intronic	FHIT	NA	NA	NA
1530	11	rs1966136	rs1969420	3	61156905	T	G	0.98746	3p14.2	0.4195	intronic	FHIT	NA	NA	NA
1531	11	rs1966136	rs9850125	3	61161059	C	G	0.983462	3p14.2	0.4205	intronic	FHIT	NA	NA	NA
1532	11	rs1966136	rs1371095	3	61147530	A	G	0.979229	3p14.2	0.4215	intronic	FHIT	NA	NA	NA
1533	11	rs1966136	rs7653719	3	61162807	A	G	0.975309	3p14.2	0.4125	intronic	FHIT	NA	NA	NA
1534	11	rs1966136	rs7636682	3	61148980	G	A	0.971322	3p14.2	0.4115	intronic	FHIT	NA	NA	NA
1535	11	rs1966136	rs6445196	3	61162565	C	T	0.967202	3p14.2	0.4125	intronic	FHIT	NA	NA	NA
1536	11	rs1966136	rs7631101	3	61162427	C	T	0.967202	3p14.2	0.4125	intronic	FHIT	NA	NA	NA
1537	11	rs1966136	rs7631246	3	61162404	G	T	0.967202	3p14.2	0.4125	intronic	FHIT	NA	NA	NA
1538	11	rs1966136	rs13320646	3	61160226	G	A	0.963145	3p14.2	0.4135	intronic	FHIT	NA	NA	NA
1539	11	rs1966136	rs9839082	3	61158669	G	T	0.958921	3p14.2	0.4145	intronic	FHIT	NA	NA	NA
1540	11	rs1966136	rs62268809	3	61153025	C	T	0.909863	3p14.2	0.3956	intronic	FHIT	NA	NA	NA
1541	11	rs1966136	rs2886377	3	61145757	C	T	0.843309	3p14.2	0.3817	intronic	FHIT	NA	NA	NA
1542	11	rs1966136	rs9917755	3	61143781	A	G	0.838682	3p14.2	0.3827	intronic	FHIT	NA	NA	NA
1543	11	rs1966136	rs9311799	3	61143508	A	C	0.838682	3p14.2	0.3827	intronic	FHIT	NA	NA	NA
1544	11	rs1966136	rs9816087	3	61144081	C	A	0.821761	3p14.2	0.3777	intronic	FHIT	NA	NA	NA
1545	11	rs1966136	rs11130820	3	61143922	C	T	0.821761	3p14.2	0.3777	intronic	FHIT	NA	NA	NA
1546	11	rs1966136	rs2118811	3	61170006	G	A	0.7903	3p14.2	0.3678	intronic	FHIT	NA	NA	NA
1547	11	rs1966136	rs56076618	3	61168916	T	C	0.7903	3p14.2	0.3678	intronic	FHIT	NA	NA	NA
1548	11	rs1966136	rs12053817	3	61182765	C	T	0.781079	3p14.2	0.3698	intronic	FHIT	NA	NA	NA
1549	11	rs1966136	rs61275795	3	61182738	C	T	0.781079	3p14.2	0.3698	intronic	FHIT	NA	NA	NA
1550	11	rs1966136	rs9811478	3	61173437	G	C	0.777449	3p14.2	0.3708	intronic	FHIT	NA	NA	NA
1551	11	rs1966136	rs7641177	3	61183158	A	C	0.768361	3p14.2	0.3728	intronic	FHIT	NA	NA	NA
1552	11	rs1966136	rs190755576	3	61174217	A	T	0.766871	3p14.2	0.3628	intronic	FHIT	NA	NA	NA
1553	11	rs1966136	rs7639878	3	61137155	A	G	0.748629	3p14.2	0.4811	intronic	FHIT	NA	NA	NA
1554	11	rs1966136	rs4688295	3	61137550	T	C	0.745469	3p14.2	0.4821	intronic	FHIT	NA	NA	NA
1555	11	rs1966136	rs4688334	3	61174601	A	G	0.74423	3p14.2	0.3539	intronic	FHIT	NA	NA	NA
1556	11	rs1966136	rs202160422	3	61175779	A	G	0.690957	3p14.2	0.337	intronic	FHIT	NA	NA	NA
1557	11	rs1966136	rs9832404	3	61188710	T	C	0.669118	3p14.2	0.3847	intronic	FHIT	NA	NA	NA
1558	11	rs1966136	rs9850114	3	61195894	C	G	0.667753	3p14.2	0.3847	intronic	FHIT	NA	NA	NA
1559	11	rs1966136	rs4533645	3	61193334	T	G	0.667753	3p14.2	0.3847	intronic	FHIT	NA	NA	NA
1560	11	rs1966136	rs62268425	3	61206787	C	A	0.665244	3p14.2	0.3837	intronic	FHIT	NA	NA	NA
1561	11	rs1966136	rs4688361	3	61200127	G	C	0.665244	3p14.2	0.3837	intronic	FHIT	NA	NA	NA
1562	11	rs1966136	rs113306567	3	61197681	A	C	0.665244	3p14.2	0.3837	intronic	FHIT	NA	NA	NA
1563	11	rs1966136	rs9856189	3	61197230	G	A	0.665244	3p14.2	0.3837	intronic	FHIT	NA	NA	NA
1564	11	rs1966136	rs9875827	3	61197204	T	G	0.665244	3p14.2	0.3837	intronic	FHIT	NA	NA	NA
1565	11	rs1966136	rs12492551	3	61196535	G	A	0.665244	3p14.2	0.3837	intronic	FHIT	NA	NA	NA
1566	11	rs1966136	rs11130826	3	61196422	G	A	0.665244	3p14.2	0.3837	intronic	FHIT	NA	NA	NA
1567	11	rs1966136	rs71296711	3	61195956	A	C	0.665244	3p14.2	0.3837	intronic	FHIT	NA	NA	NA
1568	11	rs1966136	rs4605537	3	61195302	T	A	0.665244	3p14.2	0.3837	intronic	FHIT	NA	NA	NA
1569	11	rs1966136	rs4688355	3	61195121	G	A	0.665244	3p14.2	0.3837	intronic	FHIT	NA	NA	NA
1570	11	rs1966136	rs4688354	3	61195001	G	C	0.665244	3p14.2	0.3837	intronic	FHIT	NA	NA	NA
1571	11	rs1966136	rs4688351	3	61194630	G	A	0.665244	3p14.2	0.3837	intronic	FHIT	NA	NA	NA
1572	11	rs1966136	rs146317771	3	61193794	T	C	0.665244	3p14.2	0.3837	intronic	FHIT	NA	NA	NA
1573	11	rs1966136	rs7432943	3	61193647	T	C	0.665244	3p14.2	0.3837	intronic	FHIT	NA	NA	NA
1574	11	rs1966136	rs4425247	3	61193329	C	T	0.665244	3p14.2	0.3837	intronic	FHIT	NA	NA	NA
1575	11	rs1966136	rs4402933	3	61193237	T	C	0.665244	3p14.2	0.3837	intronic	FHIT	NA	NA	NA
1576	11	rs1966136	rs141864954	3	61192942	A	G	0.665244	3p14.2	0.3837	intronic	FHIT	NA	NA	NA
1577	11	rs1966136	rs141954845	3	61192911	G	A	0.665244	3p14.2	0.3837	intronic	FHIT	NA	NA	NA
1578	11	rs1966136	rs112143106	3	61192814	C	G	0.665244	3p14.2	0.3837	intronic	FHIT	NA	NA	NA
1579	11	rs1966136	rs76495385	3	61192601	T	C	0.665244	3p14.2	0.3837	intronic	FHIT	NA	NA	NA
1580	11	rs1966136	rs9856859	3	61190605	A	G	0.665244	3p14.2	0.3837	intronic	FHIT	NA	NA	NA
1581	11	rs1966136	rs1554599	3	61189741	A	G	0.665244	3p14.2	0.3837	intronic	FHIT	NA	NA	NA
1582	11	rs1966136	rs1980308	3	61189235	A	G	0.665244	3p14.2	0.3837	intronic	FHIT	NA	NA	NA
1583	11	rs1966136	rs1980309	3	61189121	T	C	0.665244	3p14.2	0.3837	intronic	FHIT	NA	NA	NA
1584	11	rs1966136	rs1980310	3	61189043	T	G	0.665244	3p14.2	0.3837	intronic	FHIT	NA	NA	NA
1585	11	rs1966136	rs1980311	3	61188985	T	G	0.665244	3p14.2	0.3837	intronic	FHIT	NA	NA	NA
1586	11	rs1966136	rs6787595	3	61188124	G	C	0.665244	3p14.2	0.3837	intronic	FHIT	NA	NA	NA
1587	11	rs1966136	rs6787292	3	61187831	G	A	0.665244	3p14.2	0.3837	intronic	FHIT	NA	NA	NA
1588	11	rs1966136	rs9882800	3	61187732	G	A	0.665244	3p14.2	0.3837	intronic	FHIT	NA	NA	NA
1589	11	rs1966136	rs11130822	3	61187340	C	T	0.665244	3p14.2	0.3837	intronic	FHIT	NA	NA	NA
1590	11	rs1966136	rs1916800	3	61187197	C	T	0.665244	3p14.2	0.3837	intronic	FHIT	NA	NA	NA
1591	11	rs1966136	rs1916801	3	61187046	A	T	0.665244	3p14.2	0.3837	intronic	FHIT	NA	NA	NA
1592	11	rs1966136	rs9846073	3	61186550	T	G	0.665244	3p14.2	0.3837	intronic	FHIT	NA	NA	NA
1593	11	rs1966136	rs17064630	3	61186495	G	A	0.665244	3p14.2	0.3837	intronic	FHIT	NA	NA	NA
1594	11	rs1966136	rs35198002	3	61186480	A	G	0.665244	3p14.2	0.3837	intronic	FHIT	NA	NA	NA
1595	11	rs1966136	rs11130821	3	61185652	G	C	0.665244	3p14.2	0.3837	intronic	FHIT	NA	NA	NA
1596	11	rs1966136	rs7647122	3	61188714	T	C	0.664762	3p14.2	0.3877	intronic	FHIT	NA	NA	NA
1597	11	rs1966136	rs9860681	3	61190664	A	G	0.662757	3p14.2	0.3827	intronic	FHIT	NA	NA	NA
1598	11	rs1966136	rs148684263	3	61194020	C	A	0.66248	3p14.2	0.3847	intronic	FHIT	NA	NA	NA
1599	11	rs1966136	rs11720254	3	61202724	T	C	0.661095	3p14.2	0.3847	intronic	FHIT	NA	NA	NA
1600	11	rs1966136	rs6787313	3	61187976	C	T	0.661095	3p14.2	0.3847	intronic	FHIT	NA	NA	NA
1601	11	rs1966136	rs4688379	3	61207457	G	A	0.660857	3p14.2	0.3867	intronic	FHIT	NA	NA	NA
1602	11	rs1966136	rs11130828	3	61196910	T	G	0.660857	3p14.2	0.3867	intronic	FHIT	NA	NA	NA
1603	11	rs1966136	rs4535219	3	61189316	T	C	0.660857	3p14.2	0.3867	intronic	FHIT	NA	NA	NA
1604	11	rs1966136	rs9844741	3	61187680	A	G	0.660857	3p14.2	0.3867	intronic	FHIT	NA	NA	NA
1605	11	rs1966136	rs1916802	3	61186810	C	T	0.660857	3p14.2	0.3867	intronic	FHIT	NA	NA	NA
1606	11	rs1966136	rs79862154	3	61201613	C	G	0.65675	3p14.2	0.3877	intronic	FHIT	NA	NA	NA
1607	11	rs1966136	rs2365389	3	61236462	C	T	0.655188	3p14.2	0.3897	intronic	FHIT	NA	NA	Body mass index (joint analysis main effects and smoking interaction),BMI in non-smokers,BMI in smokers,Body mass index in physically active individuals,Body mass index (joint analysis main effects and physical activity interaction),BMI (adjusted for smoking behaviour),Body mass index
1608	11	rs1966136	rs6445199	3	61228397	C	T	0.655188	3p14.2	0.3897	intronic	FHIT	NA	NA	NA
1609	11	rs1966136	rs76880375	3	61194711	G	C	0.65444	3p14.2	0.3877	intronic	FHIT	NA	NA	NA
1610	11	rs1966136	rs4688350	3	61194629	T	C	0.65444	3p14.2	0.3877	intronic	FHIT	NA	NA	NA
1611	11	rs1966136	rs142078101	3	61194143	C	A	0.65444	3p14.2	0.3877	intronic	FHIT	NA	NA	NA
1612	11	rs1966136	rs144189771	3	61194019	G	A	0.65444	3p14.2	0.3877	intronic	FHIT	NA	NA	NA
1613	11	rs1966136	rs1470035	3	61184321	G	A	0.654062	3p14.2	0.3787	intronic	FHIT	NA	NA	NA
1614	11	rs1966136	rs9843237	3	61190764	T	C	0.653693	3p14.2	0.3817	intronic	FHIT	NA	NA	NA
1615	11	rs1966136	rs4688352	3	61194778	G	T	0.653185	3p14.2	0.3857	intronic	FHIT	NA	NA	NA
1616	11	rs1966136	rs9859004	3	61232696	G	T	0.652659	3p14.2	0.3887	intronic	FHIT	NA	NA	NA
1617	11	rs1966136	rs9832387	3	61188670	T	C	0.652286	3p14.2	0.3817	intronic	FHIT	NA	NA	NA
1618	11	rs1966136	rs9823201	3	61190743	C	G	0.651268	3p14.2	0.3807	intronic	FHIT	NA	NA	NA
1619	11	rs1966136	rs4296587	3	61233092	C	G	0.651116	3p14.2	0.3907	intronic	FHIT	NA	NA	NA
1620	11	rs1966136	rs142551303	3	61193971	A	T	0.648823	3p14.2	0.3907	intronic	FHIT	NA	NA	NA
1621	11	rs1966136	rs199497769	3	61192400	G	A	0.64482	3p14.2	0.3638	intronic	FHIT	NA	NA	NA
1622	11	rs1966136	rs6809031	3	61225849	T	C	0.642965	3p14.2	0.3946	intronic	FHIT	NA	NA	NA
1623	11	rs1966136	rs1880215	3	61225463	A	G	0.642965	3p14.2	0.3946	intronic	FHIT	NA	NA	NA
1624	11	rs1966136	rs12487914	3	61191252	G	A	0.64267	3p14.2	0.3777	intronic	FHIT	NA	NA	NA
1625	11	rs1966136	rs139313721	3	61193925	A	G	0.638278	3p14.2	0.3936	intronic	FHIT	NA	NA	NA
1626	11	rs1966136	rs201504194	3	61192358	C	G	0.636783	3p14.2	0.3718	intronic	FHIT	NA	NA	NA
1627	11	rs1966136	rs6445197	3	61213993	T	C	0.635384	3p14.2	0.3917	intronic	FHIT	NA	NA	NA
1628	11	rs1966136	rs1949772	3	61250437	G	A	0.634372	3p14.2	0.3907	intergenic	FHIT(dist=13302),PTPRG(dist=296806)	NA	NA	NA
1629	11	rs1966136	rs7629340	3	61246997	G	A	0.633006	3p14.2	0.3887	intergenic	FHIT(dist=9862),PTPRG(dist=300246)	NA	NA	NA
1630	11	rs1966136	rs6445198	3	61219865	G	T	0.631354	3p14.2	0.3946	intronic	FHIT	NA	NA	NA
1631	11	rs1966136	rs6445201	3	61247455	G	C	0.630442	3p14.2	0.3897	intergenic	FHIT(dist=10320),PTPRG(dist=299788)	NA	NA	NA
1632	11	rs1966136	rs9855716	3	61257089	G	A	0.628892	3p14.2	0.3917	intergenic	FHIT(dist=19954),PTPRG(dist=290154)	NA	NA	NA
1633	11	rs1966136	rs6445200	3	61241048	T	C	0.62743	3p14.2	0.3976	intergenic	FHIT(dist=3913),PTPRG(dist=306195)	NA	NA	NA
1634	11	rs1966136	rs9831249	3	61240533	A	G	0.62743	3p14.2	0.3976	intergenic	FHIT(dist=3398),PTPRG(dist=306710)	NA	NA	NA
1635	11	rs1966136	rs6785875	3	61243611	T	C	0.627385	3p14.2	0.3956	intergenic	FHIT(dist=6476),PTPRG(dist=303632)	NA	NA	NA
1636	11	rs1966136	rs9631501	3	61245453	G	C	0.624918	3p14.2	0.3966	intergenic	FHIT(dist=8318),PTPRG(dist=301790)	NA	NA	NA
1637	11	rs1966136	rs815708	3	61260073	C	T	0.621021	3p14.2	0.3897	intergenic	FHIT(dist=22938),PTPRG(dist=287170)	NA	NA	NA
1638	11	rs1966136	rs1524019	3	61257451	C	T	0.621021	3p14.2	0.3897	intergenic	FHIT(dist=20316),PTPRG(dist=289792)	NA	NA	NA
1639	11	rs1966136	rs9631502	3	61245470	T	C	0.62093	3p14.2	0.3956	intergenic	FHIT(dist=8335),PTPRG(dist=301773)	NA	NA	NA
1640	11	rs1966136	rs12715567	3	61245337	G	T	0.62093	3p14.2	0.3956	intergenic	FHIT(dist=8202),PTPRG(dist=301906)	NA	NA	NA
1641	11	rs1966136	rs112749516	3	61248001	T	G	0.618451	3p14.2	0.3946	intergenic	FHIT(dist=10866),PTPRG(dist=299242)	NA	NA	NA
1642	11	rs1966136	rs7617641	3	61258964	T	G	0.616063	3p14.2	0.3897	intergenic	FHIT(dist=21829),PTPRG(dist=288279)	NA	NA	NA
1643	11	rs1966136	rs815707	3	61259928	T	C	0.616007	3p14.2	0.3917	intergenic	FHIT(dist=22793),PTPRG(dist=287315)	NA	NA	NA
1644	11	rs1966136	rs843812	3	61255413	G	A	0.615994	3p14.2	0.3936	intergenic	FHIT(dist=18278),PTPRG(dist=291830)	NA	NA	NA
1645	11	rs1966136	rs9861713	3	61133499	C	T	0.615908	3p14.2	0.4423	intronic	FHIT	NA	NA	NA
1646	11	rs1966136	rs815712	3	61263069	C	T	0.613653	3p14.2	0.3887	intergenic	FHIT(dist=25934),PTPRG(dist=284174)	NA	NA	NA
1647	11	rs1966136	rs815706	3	61276935	C	T	0.613585	3p14.2	0.3907	intergenic	FHIT(dist=39800),PTPRG(dist=270308)	NA	NA	NA
1648	11	rs1966136	rs815717	3	61254420	G	C	0.613003	3p14.2	0.3956	intergenic	FHIT(dist=17285),PTPRG(dist=292823)	NA	NA	NA
1649	11	rs1966136	rs13069233	3	61277821	C	G	0.612717	3p14.2	0.6103	intergenic	FHIT(dist=40686),PTPRG(dist=269422)	NA	NA	NA
1650	11	rs1966136	rs6787511	3	61138150	T	A	0.612397	3p14.2	0.4433	intronic	FHIT	NA	NA	NA
1651	11	rs1966136	rs815709	3	61262007	T	C	0.608196	3p14.2	0.3976	intergenic	FHIT(dist=24872),PTPRG(dist=285236)	NA	NA	NA
1652	11	rs1966136	rs9828175	3	61133875	A	C	0.604836	3p14.2	0.4463	intronic	FHIT	NA	NA	NA
1653	11	rs1966136	rs815710	3	61262149	A	G	0.604205	3p14.2	0.3966	intergenic	FHIT(dist=25014),PTPRG(dist=285094)	NA	NA	NA
1654	11	rs1966136	rs9714003	3	61191527	A	T	0.603657	3p14.2	0.3638	intronic	FHIT	NA	NA	NA
1655	11	rs1966136	rs36063715	3	61129425	A	G	0.60338	3p14.2	0.4463	intronic	FHIT	NA	NA	NA
1656	11	rs1966136	rs863635	3	61262414	A	G	0.593045	3p14.2	0.3946	intergenic	FHIT(dist=25279),PTPRG(dist=284829)	NA	NA	NA
1657	11	rs1966136	rs12491421	3	61191575	T	C	0.588113	3p14.2	0.3539	intronic	FHIT	NA	NA	NA
1658	11	rs1966136	rs12494251	3	61191000	A	G	0.585909	3p14.2	0.3598	intronic	FHIT	NA	NA	NA
1659	11	rs1966136	rs12491230	3	61190999	T	G	0.585909	3p14.2	0.3598	intronic	FHIT	NA	NA	NA
1660	11	rs1966136	rs815715	3	61264084	C	G	0.571761	3p14.2	0.4026	intergenic	FHIT(dist=26949),PTPRG(dist=283159)	NA	NA	NA
1661	11	rs1966136	rs1473644	3	61126181	T	G	0.567702	3p14.2	0.4423	intronic	FHIT	NA	NA	NA
1662	11	rs1966136	rs201651309	3	61191923	T	C	0.562406	3p14.2	0.34	intronic	FHIT	NA	NA	NA
1663	11	rs1966136	rs4309721	3	61132698	C	T	0.557902	3p14.2	0.5417	intronic	FHIT	NA	NA	NA
1664	11	rs1966136	rs201162508	3	61192084	T	G	0.554875	3p14.2	0.337	intronic	FHIT	NA	NA	NA
1665	11	rs1966136	rs9843007	3	61207077	A	T	0.552574	3p14.2	0.3439	intronic	FHIT	NA	NA	NA
1666	11	rs1966136	rs142172935	3	61199801	G	A	0.552574	3p14.2	0.3439	intronic	FHIT	NA	NA	NA
1667	11	rs1966136	rs189758427	3	61199791	G	A	0.552574	3p14.2	0.3439	intronic	FHIT	NA	NA	NA
1668	11	rs1966136	rs112604501	3	61199460	C	T	0.552574	3p14.2	0.3439	intronic	FHIT	NA	NA	NA
1669	11	rs1966136	rs4688359	3	61198880	C	T	0.552574	3p14.2	0.3439	intronic	FHIT	NA	NA	NA
1670	11	rs1966136	rs4688358	3	61198801	A	T	0.552574	3p14.2	0.3439	intronic	FHIT	NA	NA	NA
1671	11	rs1966136	rs112851644	3	61198470	C	T	0.552574	3p14.2	0.3439	intronic	FHIT	NA	NA	NA
1672	11	rs1966136	rs34515056	3	61198019	C	T	0.552574	3p14.2	0.3439	intronic	FHIT	NA	NA	NA
1673	11	rs1966136	rs34706798	3	61197943	T	A	0.552574	3p14.2	0.3439	intronic	FHIT	NA	NA	NA
1674	11	rs1966136	rs76309626	3	61197767	G	A	0.552574	3p14.2	0.3439	intronic	FHIT	NA	NA	NA
1675	11	rs1966136	rs11130827	3	61196844	A	T	0.552574	3p14.2	0.3439	intronic	FHIT	NA	NA	NA
1676	11	rs1966136	rs78070013	3	61201231	T	C	0.548221	3p14.2	0.3449	intronic	FHIT	NA	NA	NA
1677	11	rs1966136	rs74627412	3	61200591	C	T	0.548221	3p14.2	0.3449	intronic	FHIT	NA	NA	NA
1678	11	rs1966136	rs193017108	3	61200656	G	A	0.546327	3p14.2	0.3439	intronic	FHIT	NA	NA	NA
1679	11	rs1966136	rs78019593	3	61201074	T	A	0.543887	3p14.2	0.3459	intronic	FHIT	NA	NA	NA
1680	11	rs1966136	rs200444761	3	61192046	C	G	0.533053	3p14.2	0.3111	intronic	FHIT	NA	NA	NA
1681	11	rs1966136	rs199846247	3	61192026	A	C	0.533053	3p14.2	0.3111	intronic	FHIT	NA	NA	NA
1682	11	rs1966136	rs74196809	3	61200975	G	A	0.518793	3p14.2	0.333	intronic	FHIT	NA	NA	NA
1683	12	rs7430565	rs7430565	3	158107180	G	A	1	3q25.32	0.5547	intronic	RSRC1	NA	NA	NA
1684	12	rs7430565	rs28820925	3	158111936	T	C	1	3q25.32	0.5547	intronic	RSRC1	NA	NA	NA
1685	12	rs7430565	rs2362969	3	158128357	G	C	0.996004	3q25.32	0.5557	intronic	RSRC1	NA	NA	NA
1686	12	rs7430565	rs6774461	3	158092801	G	T	0.995992	3q25.32	0.5557	intronic	RSRC1	NA	NA	NA
1687	12	rs7430565	rs1526190	3	158090172	T	C	0.995992	3q25.32	0.5557	intronic	RSRC1	NA	NA	NA
1688	12	rs7430565	rs827106	3	158078063	T	C	0.995992	3q25.32	0.4443	intronic	RSRC1	NA	NA	NA
1689	12	rs7430565	rs827134	3	158069197	C	G	0.995992	3q25.32	0.4443	intronic	RSRC1	NA	NA	NA
1690	12	rs7430565	rs827135	3	158064909	T	C	0.995992	3q25.32	0.4443	intronic	RSRC1	NA	NA	NA
1691	12	rs7430565	rs1095642	3	158059019	T	C	0.995992	3q25.32	0.4443	intronic	RSRC1	NA	NA	NA
1692	12	rs7430565	rs2362971	3	158163210	A	G	0.980219	3q25.32	0.5497	intronic	RSRC1	NA	NA	NA
1693	12	rs7430565	rs4561872	3	158156757	T	C	0.980219	3q25.32	0.5497	intronic	RSRC1	NA	NA	NA
1694	12	rs7430565	rs77879537	3	158149065	T	G	0.980219	3q25.32	0.5497	intronic	RSRC1	NA	NA	NA
1695	12	rs7430565	rs9877909	3	158144264	C	T	0.980219	3q25.32	0.5497	intronic	RSRC1	NA	NA	NA
1696	12	rs7430565	rs827184	3	158057050	C	T	0.979984	3q25.32	0.4443	intronic	RSRC1	NA	NA	NA
1697	12	rs7430565	rs6441200	3	158162897	G	A	0.976298	3q25.32	0.5487	intronic	RSRC1	NA	NA	NA
1698	12	rs7430565	rs12631196	3	158171455	A	G	0.976216	3q25.32	0.5507	intronic	RSRC1	NA	NA	NA
1699	12	rs7430565	rs1983469	3	158032271	A	G	0.975985	3q25.32	0.4433	intronic	RSRC1	NA	NA	NA
1700	12	rs7430565	rs1730040	3	158030962	A	G	0.975985	3q25.32	0.4433	intronic	RSRC1	NA	NA	NA
1701	12	rs7430565	rs9784311	3	158030903	C	T	0.975985	3q25.32	0.4433	intronic	RSRC1	NA	NA	NA
1702	12	rs7430565	rs1193508	3	158030350	A	T	0.975985	3q25.32	0.4433	intronic	RSRC1	NA	NA	NA
1703	12	rs7430565	rs865454	3	158013923	G	A	0.975985	3q25.32	0.4433	intronic	RSRC1	NA	NA	NA
1704	12	rs7430565	rs827128	3	158012346	T	G	0.975985	3q25.32	0.4433	intronic	RSRC1	NA	NA	NA
1705	12	rs7430565	rs9820370	3	158003368	T	G	0.975985	3q25.32	0.4433	intronic	RSRC1	NA	NA	NA
1706	12	rs7430565	rs2693527	3	157991013	A	G	0.975985	3q25.32	0.4433	intronic	RSRC1	NA	NA	NA
1707	12	rs7430565	rs827092	3	157985182	T	C	0.975985	3q25.32	0.4433	intronic	RSRC1	NA	NA	NA
1708	12	rs7430565	rs1193535	3	157971920	T	C	0.975985	3q25.32	0.4433	intronic	RSRC1	NA	NA	NA
1709	12	rs7430565	rs864877	3	157920326	T	A	0.975985	3q25.32	0.4433	intronic	RSRC1	NA	NA	NA
1710	12	rs7430565	rs79213222	3	157915089	T	C	0.975985	3q25.32	0.4433	intronic	RSRC1	NA	NA	NA
1711	12	rs7430565	rs138839097	3	157914871	G	A	0.975985	3q25.32	0.4433	intronic	RSRC1	NA	NA	NA
1712	12	rs7430565	rs827154	3	157907712	T	C	0.975985	3q25.32	0.4433	intronic	RSRC1	NA	NA	NA
1713	12	rs7430565	rs1730028	3	157900789	T	G	0.975985	3q25.32	0.4433	intronic	RSRC1	NA	NA	NA
1714	12	rs7430565	rs1724704	3	158031155	T	A	0.972029	3q25.32	0.4443	intronic	RSRC1	NA	NA	NA
1715	12	rs7430565	rs1618381	3	158028070	C	T	0.972029	3q25.32	0.4443	intronic	RSRC1	NA	NA	NA
1716	12	rs7430565	rs2693542	3	158026979	A	T	0.972029	3q25.32	0.4443	intronic	RSRC1	NA	NA	NA
1717	12	rs7430565	rs2682406	3	158026489	T	A	0.972029	3q25.32	0.4443	intronic	RSRC1	NA	NA	NA
1718	12	rs7430565	rs1193514	3	158024929	G	T	0.972029	3q25.32	0.4443	intronic	RSRC1	NA	NA	NA
1719	12	rs7430565	rs827163	3	158022891	T	C	0.972029	3q25.32	0.4443	intronic	RSRC1	NA	NA	NA
1720	12	rs7430565	rs827164	3	158020836	A	T	0.972029	3q25.32	0.4443	intronic	RSRC1	NA	NA	NA
1721	12	rs7430565	rs864332	3	158020378	A	G	0.972029	3q25.32	0.4443	intronic	RSRC1	NA	NA	NA
1722	12	rs7430565	rs827166	3	158019665	A	G	0.972029	3q25.32	0.4443	intronic	RSRC1	NA	NA	NA
1723	12	rs7430565	rs1526191	3	158018165	G	A	0.972029	3q25.32	0.4443	intronic	RSRC1	NA	NA	NA
1724	12	rs7430565	rs1526192	3	158018030	A	G	0.972029	3q25.32	0.4443	intronic	RSRC1	NA	NA	NA
1725	12	rs7430565	rs1526193	3	158017965	A	G	0.972029	3q25.32	0.4443	intronic	RSRC1	NA	NA	NA
1726	12	rs7430565	rs1526194	3	158017859	T	C	0.972029	3q25.32	0.4443	intronic	RSRC1	NA	NA	NA
1727	12	rs7430565	rs1724700	3	158017153	C	T	0.972029	3q25.32	0.4443	intronic	RSRC1	NA	NA	NA
1728	12	rs7430565	rs1730007	3	158016997	T	C	0.972029	3q25.32	0.4443	intronic	RSRC1	NA	NA	NA
1729	12	rs7430565	rs1730045	3	158015635	A	G	0.972029	3q25.32	0.4443	intronic	RSRC1	NA	NA	NA
1730	12	rs7430565	rs827132	3	158014894	T	A	0.972029	3q25.32	0.4443	intronic	RSRC1	NA	NA	NA
1731	12	rs7430565	rs827129	3	158013249	A	G	0.972029	3q25.32	0.4443	intronic	RSRC1	NA	NA	NA
1732	12	rs7430565	rs844119	3	158013223	C	T	0.972029	3q25.32	0.4443	intronic	RSRC1	NA	NA	NA
1733	12	rs7430565	rs827127	3	158012009	C	T	0.972029	3q25.32	0.4443	intronic	RSRC1	NA	NA	NA
1734	12	rs7430565	rs827126	3	158011934	T	C	0.972029	3q25.32	0.4443	intronic	RSRC1	NA	NA	NA
1735	12	rs7430565	rs865455	3	158008001	A	G	0.972029	3q25.32	0.4443	intronic	RSRC1	NA	NA	NA
1736	12	rs7430565	rs827140	3	158004776	C	T	0.972029	3q25.32	0.4443	intronic	RSRC1	NA	NA	NA
1737	12	rs7430565	rs1730020	3	158003849	G	T	0.972029	3q25.32	0.4443	intronic	RSRC1	NA	NA	NA
1738	12	rs7430565	rs9838399	3	158003716	A	T	0.972029	3q25.32	0.4443	intronic	RSRC1	NA	NA	NA
1739	12	rs7430565	rs827101	3	157998142	C	T	0.972029	3q25.32	0.4443	intronic	RSRC1	NA	NA	NA
1740	12	rs7430565	rs827099	3	157996767	A	G	0.972029	3q25.32	0.4443	intronic	RSRC1	NA	NA	NA
1741	12	rs7430565	rs827098	3	157996727	T	A	0.972029	3q25.32	0.4443	intronic	RSRC1	NA	NA	NA
1742	12	rs7430565	rs827097	3	157996636	C	T	0.972029	3q25.32	0.4443	intronic	RSRC1	NA	NA	NA
1743	12	rs7430565	rs827096	3	157996457	A	C	0.972029	3q25.32	0.4443	intronic	RSRC1	NA	NA	NA
1744	12	rs7430565	rs1101158	3	157995772	T	A	0.972029	3q25.32	0.4443	intronic	RSRC1	NA	NA	NA
1745	12	rs7430565	rs1193505	3	157994327	G	A	0.972029	3q25.32	0.4443	intronic	RSRC1	NA	NA	NA
1746	12	rs7430565	rs2682404	3	157993937	G	A	0.972029	3q25.32	0.4443	intronic	RSRC1	NA	NA	NA
1747	12	rs7430565	rs2682405	3	157993838	G	T	0.972029	3q25.32	0.4443	intronic	RSRC1	NA	NA	NA
1748	12	rs7430565	rs1193506	3	157993471	T	C	0.972029	3q25.32	0.4443	intronic	RSRC1	NA	NA	NA
1749	12	rs7430565	rs1193507	3	157993404	C	T	0.972029	3q25.32	0.4443	intronic	RSRC1	NA	NA	NA
1750	12	rs7430565	rs7621971	3	157992864	G	A	0.972029	3q25.32	0.4443	intronic	RSRC1	NA	NA	NA
1751	12	rs7430565	rs7643792	3	157992814	A	G	0.972029	3q25.32	0.4443	intronic	RSRC1	NA	NA	NA
1752	12	rs7430565	rs7621674	3	157992751	C	T	0.972029	3q25.32	0.4443	intronic	RSRC1	NA	NA	NA
1753	12	rs7430565	rs2698322	3	157992636	G	C	0.972029	3q25.32	0.4443	intronic	RSRC1	NA	NA	NA
1754	12	rs7430565	rs1852285	3	157992277	A	G	0.972029	3q25.32	0.4443	intronic	RSRC1	NA	NA	NA
1755	12	rs7430565	rs1730042	3	157991826	G	A	0.972029	3q25.32	0.4443	intronic	RSRC1	NA	NA	NA
1756	12	rs7430565	rs1630304	3	157991354	T	C	0.972029	3q25.32	0.4443	intronic	RSRC1	NA	NA	NA
1757	12	rs7430565	rs1213048	3	157989979	T	C	0.972029	3q25.32	0.4443	intronic	RSRC1	NA	NA	NA
1758	12	rs7430565	rs1193521	3	157989300	A	G	0.972029	3q25.32	0.4443	intronic	RSRC1	NA	NA	NA
1759	12	rs7430565	rs827093	3	157984743	C	G	0.972029	3q25.32	0.4443	intronic	RSRC1	NA	NA	NA
1760	12	rs7430565	rs827094	3	157984410	A	C	0.972029	3q25.32	0.4443	intronic	RSRC1	NA	NA	NA
1761	12	rs7430565	rs827095	3	157984210	A	T	0.972029	3q25.32	0.4443	intronic	RSRC1	NA	NA	NA
1762	12	rs7430565	rs827108	3	157982997	G	A	0.972029	3q25.32	0.4443	intronic	RSRC1	NA	NA	NA
1763	12	rs7430565	rs1724652	3	157981572	G	C	0.972029	3q25.32	0.4443	intronic	RSRC1	NA	NA	NA
1764	12	rs7430565	rs827109	3	157980974	G	A	0.972029	3q25.32	0.4443	intronic	RSRC1	NA	NA	NA
1765	12	rs7430565	rs827110	3	157980930	A	T	0.972029	3q25.32	0.4443	intronic	RSRC1	NA	NA	NA
1766	12	rs7430565	rs827111	3	157980742	T	G	0.972029	3q25.32	0.4443	intronic	RSRC1	NA	NA	NA
1767	12	rs7430565	rs827112	3	157979983	T	A	0.972029	3q25.32	0.4443	intronic	RSRC1	NA	NA	NA
1768	12	rs7430565	rs827113	3	157979704	C	T	0.972029	3q25.32	0.4443	intronic	RSRC1	NA	NA	NA
1769	12	rs7430565	rs827114	3	157979174	T	C	0.972029	3q25.32	0.4443	intronic	RSRC1	NA	NA	NA
1770	12	rs7430565	rs1095626	3	157977962	T	C	0.972029	3q25.32	0.4443	intronic	RSRC1	NA	NA	NA
1771	12	rs7430565	rs1095627	3	157977406	A	G	0.972029	3q25.32	0.4443	intronic	RSRC1	NA	NA	NA
1772	12	rs7430565	rs1095628	3	157976574	T	C	0.972029	3q25.32	0.4443	intronic	RSRC1	NA	NA	NA
1773	12	rs7430565	rs2693529	3	157975178	T	C	0.972029	3q25.32	0.4443	intronic	RSRC1	NA	NA	NA
1774	12	rs7430565	rs2693530	3	157974404	C	G	0.972029	3q25.32	0.4443	intronic	RSRC1	NA	NA	NA
1775	12	rs7430565	rs2698323	3	157974243	T	C	0.972029	3q25.32	0.4443	intronic	RSRC1	NA	NA	NA
1776	12	rs7430565	rs1724654	3	157973793	C	T	0.972029	3q25.32	0.4443	intronic	RSRC1	NA	NA	NA
1777	12	rs7430565	rs7637291	3	157973414	G	T	0.972029	3q25.32	0.4443	intronic	RSRC1	NA	NA	NA
1778	12	rs7430565	rs7636974	3	157973215	C	G	0.972029	3q25.32	0.4443	intronic	RSRC1	NA	NA	NA
1779	12	rs7430565	rs6441184	3	157973135	C	A	0.972029	3q25.32	0.4443	intronic	RSRC1	NA	NA	NA
1780	12	rs7430565	rs6441183	3	157973125	G	T	0.972029	3q25.32	0.4443	intronic	RSRC1	NA	NA	NA
1781	12	rs7430565	rs6441182	3	157973016	G	A	0.972029	3q25.32	0.4443	intronic	RSRC1	NA	NA	NA
1782	12	rs7430565	rs1193537	3	157972453	T	C	0.972029	3q25.32	0.4443	intronic	RSRC1	NA	NA	NA
1783	12	rs7430565	rs1193534	3	157971906	A	G	0.972029	3q25.32	0.4443	intronic	RSRC1	NA	NA	NA
1784	12	rs7430565	rs1095641	3	157971102	A	G	0.972029	3q25.32	0.4443	intronic	RSRC1	NA	NA	NA
1785	12	rs7430565	rs1095640	3	157970566	A	G	0.972029	3q25.32	0.4443	intronic	RSRC1	NA	NA	NA
1786	12	rs7430565	rs1095639	3	157970027	C	T	0.972029	3q25.32	0.4443	intronic	RSRC1	NA	NA	NA
1787	12	rs7430565	rs1095638	3	157969918	T	C	0.972029	3q25.32	0.4443	intronic	RSRC1	NA	NA	NA
1788	12	rs7430565	rs1095637	3	157968802	A	G	0.972029	3q25.32	0.4443	intronic	RSRC1	NA	NA	NA
1789	12	rs7430565	rs1095635	3	157968239	C	A	0.972029	3q25.32	0.4443	intronic	RSRC1	NA	NA	NA
1790	12	rs7430565	rs1204962	3	157967597	C	T	0.972029	3q25.32	0.4443	intronic	RSRC1	NA	NA	NA
1791	12	rs7430565	rs1104288	3	157967519	A	C	0.972029	3q25.32	0.4443	intronic	RSRC1	NA	NA	NA
1792	12	rs7430565	rs827181	3	157966443	G	T	0.972029	3q25.32	0.4443	intronic	RSRC1	NA	NA	NA
1793	12	rs7430565	rs827180	3	157966191	C	T	0.972029	3q25.32	0.4443	intronic	RSRC1	NA	NA	NA
1794	12	rs7430565	rs827179	3	157965389	T	A	0.972029	3q25.32	0.4443	intronic	RSRC1	NA	NA	NA
1795	12	rs7430565	rs827178	3	157965315	C	A	0.972029	3q25.32	0.4443	intronic	RSRC1	NA	NA	NA
1796	12	rs7430565	rs827177	3	157965276	T	A	0.972029	3q25.32	0.4443	intronic	RSRC1	NA	NA	NA
1797	12	rs7430565	rs827176	3	157964669	A	G	0.972029	3q25.32	0.4443	intronic	RSRC1	NA	NA	NA
1798	12	rs7430565	rs827171	3	157958667	G	A	0.972029	3q25.32	0.4443	intronic	RSRC1	NA	NA	NA
1799	12	rs7430565	rs1730059	3	157953375	A	G	0.972029	3q25.32	0.4443	intronic	RSRC1	NA	NA	NA
1800	12	rs7430565	rs699927	3	157932227	T	G	0.972029	3q25.32	0.4443	intronic	RSRC1	NA	NA	NA
1801	12	rs7430565	rs1193518	3	157912479	C	A	0.972029	3q25.32	0.4443	intronic	RSRC1	NA	NA	NA
1802	12	rs7430565	rs2362972	3	158163272	C	A	0.968504	3q25.32	0.5467	intronic	RSRC1	NA	NA	NA
1803	12	rs7430565	rs9870365	3	158002165	G	A	0.968027	3q25.32	0.4433	intronic	RSRC1	NA	NA	NA
1804	12	rs7430565	rs1193509	3	158030243	T	C	0.968016	3q25.32	0.4453	intronic	RSRC1	NA	NA	NA
1805	12	rs7430565	rs1193510	3	158030216	A	G	0.968016	3q25.32	0.4453	intronic	RSRC1	NA	NA	NA
1806	12	rs7430565	rs1212739	3	158028041	T	C	0.968016	3q25.32	0.4453	intronic	RSRC1	NA	NA	NA
1807	12	rs7430565	rs1730058	3	157976047	A	G	0.968016	3q25.32	0.4453	intronic	RSRC1	NA	NA	NA
1808	12	rs7430565	rs1104289	3	157970694	A	G	0.968016	3q25.32	0.4453	intronic	RSRC1	NA	NA	NA
1809	12	rs7430565	rs827131	3	158014597	G	C	0.964019	3q25.32	0.4463	intronic	RSRC1	NA	NA	NA
1810	12	rs7430565	rs4679822	3	157889775	A	G	0.956639	3q25.32	0.4384	intronic	RSRC1	NA	NA	NA
1811	12	rs7430565	rs7626909	3	157888902	C	G	0.956639	3q25.32	0.4384	intronic	RSRC1	NA	NA	NA
1812	12	rs7430565	rs9857883	3	157887272	A	C	0.956639	3q25.32	0.4384	intronic	RSRC1	NA	NA	NA
1813	12	rs7430565	rs13066362	3	158009477	A	G	0.956531	3q25.32	0.4483	intronic	RSRC1	NA	NA	NA
1814	12	rs7430565	rs7652909	3	157874208	T	C	0.952543	3q25.32	0.4394	intronic	RSRC1	NA	NA	NA
1815	12	rs7430565	rs13060716	3	157862794	G	A	0.948789	3q25.32	0.4384	intronic	RSRC1	NA	NA	NA
1816	12	rs7430565	rs13082712	3	157862694	T	A	0.948789	3q25.32	0.4384	intronic	RSRC1	NA	NA	NA
1817	12	rs7430565	rs13082553	3	157862598	T	C	0.948789	3q25.32	0.4384	intronic	RSRC1	NA	NA	NA
1818	12	rs7430565	rs9860241	3	157845169	G	A	0.945073	3q25.32	0.4374	intronic	RSRC1	NA	NA	NA
1819	12	rs7430565	rs116532413	3	158019782	T	G	0.863635	3q25.32	0.4135	intronic	RSRC1	NA	NA	NA
1820	12	rs7430565	rs865453	3	157985649	A	T	0.809182	3q25.32	0.4911	intronic	RSRC1	NA	NA	NA
1821	12	rs7430565	rs827102	3	157940116	A	G	0.779977	3q25.32	0.502	intronic	RSRC1	NA	NA	NA
1822	12	rs7430565	rs6787172	3	158187811	T	G	0.779013	3q25.32	0.5368	intronic	RSRC1	NA	NA	Subjective well-being
1823	12	rs7430565	rs1656365	3	158263098	T	C	0.752015	3q25.32	0.5378	ncRNA_exonic	LOC100996447	NA	NA	NA
1824	12	rs7430565	rs1714507	3	158251432	T	A	0.752015	3q25.32	0.5378	intronic	RSRC1	NA	NA	Subjective well-being
1825	12	rs7430565	rs1435641	3	158275921	G	A	0.744769	3q25.32	0.5358	ncRNA_intronic	LOC100996447	NA	NA	NA
1826	12	rs7430565	rs1656373	3	158273521	C	T	0.744769	3q25.32	0.5358	ncRNA_intronic	LOC100996447	NA	NA	NA
1827	12	rs7430565	rs1714524	3	158273096	C	T	0.744769	3q25.32	0.5358	ncRNA_intronic	LOC100996447	NA	NA	NA
1828	12	rs7430565	rs1656374	3	158283060	C	T	0.73199	3q25.32	0.5358	ncRNA_intronic	LOC100996447	NA	NA	NA
1829	12	rs7430565	rs1656376	3	158284681	G	C	0.720547	3q25.32	0.5348	ncRNA_intronic	LOC100996447	NA	NA	NA
1830	12	rs7430565	rs7632059	3	158133307	T	G	0.697233	3q25.32	0.4672	intronic	RSRC1	NA	NA	NA
1831	12	rs7430565	rs12629125	3	158133270	A	G	0.697233	3q25.32	0.4672	intronic	RSRC1	NA	NA	NA
1832	12	rs7430565	rs4679828	3	158132588	A	T	0.697233	3q25.32	0.4672	intronic	RSRC1	NA	NA	NA
1833	12	rs7430565	rs12638169	3	158130851	A	G	0.697233	3q25.32	0.4672	intronic	RSRC1	NA	NA	NA
1834	12	rs7430565	rs2362970	3	158130643	G	T	0.697233	3q25.32	0.4672	intronic	RSRC1	NA	NA	NA
1835	12	rs7430565	rs9850856	3	158129855	T	A	0.697233	3q25.32	0.4672	intronic	RSRC1	NA	NA	NA
1836	12	rs7430565	rs9847045	3	158129803	T	G	0.697233	3q25.32	0.4672	intronic	RSRC1	NA	NA	NA
1837	12	rs7430565	rs12107104	3	158126327	T	G	0.697233	3q25.32	0.4672	intronic	RSRC1	NA	NA	NA
1838	12	rs7430565	rs12107103	3	158126282	T	C	0.697233	3q25.32	0.4672	intronic	RSRC1	NA	NA	NA
1839	12	rs7430565	rs2362968	3	158125946	A	G	0.697233	3q25.32	0.4672	intronic	RSRC1	NA	NA	NA
1840	12	rs7430565	rs12633594	3	158124944	A	G	0.697233	3q25.32	0.4672	intronic	RSRC1	NA	NA	NA
1841	12	rs7430565	rs4679827	3	158124543	T	C	0.697233	3q25.32	0.4672	intronic	RSRC1	NA	NA	NA
1842	12	rs7430565	rs9882274	3	158120433	G	A	0.697233	3q25.32	0.4672	intronic	RSRC1	NA	NA	NA
1843	12	rs7430565	rs10446336	3	158119655	C	T	0.697233	3q25.32	0.4672	intronic	RSRC1	NA	NA	NA
1844	12	rs7430565	rs9876322	3	158119238	C	A	0.697233	3q25.32	0.4672	intronic	RSRC1	NA	NA	NA
1845	12	rs7430565	rs9870731	3	158117844	G	C	0.697233	3q25.32	0.4672	intronic	RSRC1	NA	NA	NA
1846	12	rs7430565	rs9811217	3	158117700	T	C	0.697233	3q25.32	0.4672	intronic	RSRC1	NA	NA	NA
1847	12	rs7430565	rs67385174	3	158111325	C	G	0.697233	3q25.32	0.4672	intronic	RSRC1	NA	NA	NA
1848	12	rs7430565	rs7426603	3	158107097	A	T	0.697233	3q25.32	0.4672	intronic	RSRC1	NA	NA	NA
1849	12	rs7430565	rs28578723	3	158095220	G	A	0.696748	3q25.32	0.4702	intronic	RSRC1	NA	NA	NA
1850	12	rs7430565	rs939114	3	158115253	C	A	0.695653	3q25.32	0.4662	intronic	RSRC1	NA	NA	NA
1851	12	rs7430565	rs11719188	3	158106764	A	C	0.695653	3q25.32	0.4662	intronic	RSRC1	NA	NA	NA
1852	12	rs7430565	rs9873426	3	158099782	T	C	0.695134	3q25.32	0.4692	intronic	RSRC1	NA	NA	NA
1853	12	rs7430565	rs7639867	3	158099176	C	A	0.695134	3q25.32	0.4692	intronic	RSRC1	NA	NA	NA
1854	12	rs7430565	rs4680431	3	158098919	T	A	0.695134	3q25.32	0.4692	intronic	RSRC1	NA	NA	NA
1855	12	rs7430565	rs9809952	3	158098444	A	G	0.695134	3q25.32	0.4692	intronic	RSRC1	NA	NA	NA
1856	12	rs7430565	rs9867152	3	158098163	T	C	0.695134	3q25.32	0.4692	intronic	RSRC1	NA	NA	NA
1857	12	rs7430565	rs56387731	3	158097720	A	C	0.695134	3q25.32	0.4692	intronic	RSRC1	NA	NA	NA
1858	12	rs7430565	rs6778370	3	158094422	C	T	0.695134	3q25.32	0.4692	intronic	RSRC1	NA	NA	NA
1859	12	rs7430565	rs6791431	3	158094357	T	A	0.695134	3q25.32	0.4692	intronic	RSRC1	NA	NA	NA
1860	12	rs7430565	rs9874003	3	158094189	T	G	0.695134	3q25.32	0.4692	intronic	RSRC1	NA	NA	NA
1861	12	rs7430565	rs9816143	3	158094125	A	T	0.695134	3q25.32	0.4692	intronic	RSRC1	NA	NA	NA
1862	12	rs7430565	rs9853566	3	158093870	C	T	0.695134	3q25.32	0.4692	intronic	RSRC1	NA	NA	NA
1863	12	rs7430565	rs11714104	3	158093469	G	A	0.695134	3q25.32	0.4692	intronic	RSRC1	NA	NA	NA
1864	12	rs7430565	rs10936134	3	158090123	A	G	0.695134	3q25.32	0.4692	intronic	RSRC1	NA	NA	NA
1865	12	rs7430565	rs10936133	3	158089973	C	A	0.695134	3q25.32	0.4692	intronic	RSRC1	NA	NA	NA
1866	12	rs7430565	rs11709804	3	158089733	G	C	0.695134	3q25.32	0.4692	intronic	RSRC1	NA	NA	NA
1867	12	rs7430565	rs9881630	3	158085253	C	G	0.695134	3q25.32	0.4692	intronic	RSRC1	NA	NA	NA
1868	12	rs7430565	rs9872089	3	158077995	C	T	0.695134	3q25.32	0.4692	intronic	RSRC1	NA	NA	NA
1869	12	rs7430565	rs9867617	3	158077344	G	A	0.695134	3q25.32	0.4692	intronic	RSRC1	NA	NA	NA
1870	12	rs7430565	rs7610713	3	158072257	A	G	0.695134	3q25.32	0.4692	intronic	RSRC1	NA	NA	NA
1871	12	rs7430565	rs6773939	3	158069706	A	G	0.695134	3q25.32	0.4692	intronic	RSRC1	NA	NA	NA
1872	12	rs7430565	rs74808906	3	158067362	A	C	0.695134	3q25.32	0.4692	intronic	RSRC1	NA	NA	NA
1873	12	rs7430565	rs6788703	3	158067237	C	T	0.695134	3q25.32	0.4692	intronic	RSRC1	NA	NA	NA
1874	12	rs7430565	rs113575144	3	158059007	T	C	0.695134	3q25.32	0.4692	intronic	RSRC1	NA	NA	NA
1875	12	rs7430565	rs6785063	3	158056877	T	C	0.695134	3q25.32	0.4692	intronic	RSRC1	NA	NA	NA
1876	12	rs7430565	rs4309677	3	158053803	T	C	0.695134	3q25.32	0.4692	intronic	RSRC1	NA	NA	NA
1877	12	rs7430565	rs12632998	3	158096813	G	C	0.69354	3q25.32	0.4682	intronic	RSRC1	NA	NA	NA
1878	12	rs7430565	rs57519456	3	158095522	C	A	0.69354	3q25.32	0.4682	intronic	RSRC1	NA	NA	NA
1879	12	rs7430565	rs55964653	3	158093666	G	A	0.69354	3q25.32	0.4682	intronic	RSRC1	NA	NA	NA
1880	12	rs7430565	rs11706187	3	158093173	A	G	0.69354	3q25.32	0.4682	intronic	RSRC1	NA	NA	NA
1881	12	rs7430565	rs10936135	3	158091774	A	G	0.69354	3q25.32	0.4682	intronic	RSRC1	NA	NA	NA
1882	12	rs7430565	rs4680430	3	158089089	C	T	0.69354	3q25.32	0.4682	intronic	RSRC1	NA	NA	NA
1883	12	rs7430565	rs12494098	3	158088596	A	G	0.69354	3q25.32	0.4682	intronic	RSRC1	NA	NA	NA
1884	12	rs7430565	rs73170348	3	158087754	C	T	0.69354	3q25.32	0.4682	intronic	RSRC1	NA	NA	NA
1885	12	rs7430565	rs28813180	3	158083918	G	A	0.69354	3q25.32	0.4682	intronic	RSRC1	NA	NA	NA
1886	12	rs7430565	rs3845981	3	158082506	G	T	0.69354	3q25.32	0.4682	intronic	RSRC1	NA	NA	NA
1887	12	rs7430565	rs6441188	3	158069107	C	A	0.69354	3q25.32	0.4682	intronic	RSRC1	NA	NA	NA
1888	12	rs7430565	rs2222326	3	158068532	G	A	0.69354	3q25.32	0.4682	intronic	RSRC1	NA	NA	NA
1889	12	rs7430565	rs67761009	3	158068261	G	C	0.69354	3q25.32	0.4682	intronic	RSRC1	NA	NA	NA
1890	12	rs7430565	rs7614259	3	158067678	A	G	0.69354	3q25.32	0.4682	intronic	RSRC1	NA	NA	NA
1891	12	rs7430565	rs60336101	3	158066295	A	T	0.69354	3q25.32	0.4682	intronic	RSRC1	NA	NA	NA
1892	12	rs7430565	rs2176893	3	158062027	G	A	0.69354	3q25.32	0.4682	intronic	RSRC1	NA	NA	NA
1893	12	rs7430565	rs73170315	3	158057601	A	G	0.69354	3q25.32	0.4682	intronic	RSRC1	NA	NA	NA
1894	12	rs7430565	rs6772237	3	158056942	G	A	0.69354	3q25.32	0.4682	intronic	RSRC1	NA	NA	NA
1895	12	rs7430565	rs10936129	3	158056231	A	G	0.69354	3q25.32	0.4682	intronic	RSRC1	NA	NA	NA
1896	12	rs7430565	rs4680426	3	158053448	A	G	0.69354	3q25.32	0.4682	intronic	RSRC1	NA	NA	NA
1897	12	rs7430565	rs11717725	3	158134920	A	C	0.692855	3q25.32	0.4652	intronic	RSRC1	NA	NA	NA
1898	12	rs7430565	rs9880806	3	158116453	T	C	0.692304	3q25.32	0.4682	intronic	RSRC1	NA	NA	NA
1899	12	rs7430565	rs6414388	3	158108089	A	G	0.692304	3q25.32	0.4682	intronic	RSRC1	NA	NA	NA
1900	12	rs7430565	rs7648196	3	158104706	A	G	0.692304	3q25.32	0.4682	intronic	RSRC1	NA	NA	NA
1901	12	rs7430565	rs6774676	3	158093041	G	A	0.691474	3q25.32	0.4702	intronic	RSRC1	NA	NA	NA
1902	12	rs7430565	rs527276292	3	158117244	C	A	0.691306	3q25.32	0.4642	intronic	RSRC1	NA	NA	NA
1903	12	rs7430565	rs560228382	3	158117243	C	T	0.691306	3q25.32	0.4642	intronic	RSRC1	NA	NA	NA
1904	12	rs7430565	rs545118560	3	158117242	G	A	0.691306	3q25.32	0.4642	intronic	RSRC1	NA	NA	NA
1905	12	rs7430565	rs2362965	3	158109379	T	A	0.690721	3q25.32	0.4672	intronic	RSRC1	NA	NA	Height
1906	12	rs7430565	rs12629587	3	158108932	A	G	0.690721	3q25.32	0.4672	intronic	RSRC1	NA	NA	NA
1907	12	rs7430565	rs11718056	3	158092993	T	G	0.689889	3q25.32	0.4692	intronic	RSRC1	NA	NA	NA
1908	12	rs7430565	rs6772340	3	158057051	G	A	0.689158	3q25.32	0.4662	intronic	RSRC1	NA	NA	NA
1909	12	rs7430565	rs6414390	3	158108144	A	G	0.688634	3q25.32	0.4692	intronic	RSRC1	NA	NA	NA
1910	12	rs7430565	rs6414389	3	158108138	G	A	0.688634	3q25.32	0.4692	intronic	RSRC1	NA	NA	NA
1911	12	rs7430565	rs6798940	3	158093021	A	G	0.687857	3q25.32	0.4712	intronic	RSRC1	NA	NA	NA
1912	12	rs7430565	rs28522438	3	158170996	C	T	0.685761	3q25.32	0.4622	intronic	RSRC1	NA	NA	NA
1913	12	rs7430565	rs4680437	3	158170122	A	G	0.685761	3q25.32	0.4622	intronic	RSRC1	NA	NA	NA
1914	12	rs7430565	rs4289388	3	158164288	A	G	0.685761	3q25.32	0.4622	intronic	RSRC1	NA	NA	NA
1915	12	rs7430565	rs6800887	3	158163628	A	G	0.685761	3q25.32	0.4622	intronic	RSRC1	NA	NA	NA
1916	12	rs7430565	rs6441199	3	158162726	A	G	0.685761	3q25.32	0.4622	intronic	RSRC1	NA	NA	NA
1917	12	rs7430565	rs12491039	3	158162377	G	A	0.685761	3q25.32	0.4622	intronic	RSRC1	NA	NA	NA
1918	12	rs7430565	rs6441198	3	158161499	T	C	0.685761	3q25.32	0.4622	intronic	RSRC1	NA	NA	NA
1919	12	rs7430565	rs4680436	3	158159317	G	A	0.685761	3q25.32	0.4622	intronic	RSRC1	NA	NA	NA
1920	12	rs7430565	rs6441197	3	158156827	A	T	0.685761	3q25.32	0.4622	intronic	RSRC1	NA	NA	NA
1921	12	rs7430565	rs9810345	3	158156237	G	A	0.685761	3q25.32	0.4622	intronic	RSRC1	NA	NA	NA
1922	12	rs7430565	rs9847316	3	158156053	A	G	0.685761	3q25.32	0.4622	intronic	RSRC1	NA	NA	NA
1923	12	rs7430565	rs9847460	3	158154206	T	A	0.685761	3q25.32	0.4622	intronic	RSRC1	NA	NA	NA
1924	12	rs7430565	rs9843089	3	158153792	T	A	0.685761	3q25.32	0.4622	intronic	RSRC1	NA	NA	NA
1925	12	rs7430565	rs9823076	3	158153560	G	A	0.685761	3q25.32	0.4622	intronic	RSRC1	NA	NA	NA
1926	12	rs7430565	rs6441195	3	158151746	T	C	0.685761	3q25.32	0.4622	intronic	RSRC1	NA	NA	NA
1927	12	rs7430565	rs7610691	3	158150843	T	C	0.685761	3q25.32	0.4622	intronic	RSRC1	NA	NA	NA
1928	12	rs7430565	rs9870802	3	158148169	C	G	0.685761	3q25.32	0.4622	intronic	RSRC1	NA	NA	NA
1929	12	rs7430565	rs6797629	3	158065671	T	A	0.685113	3q25.32	0.4652	intronic	RSRC1	NA	NA	NA
1930	12	rs7430565	rs7641954	3	158162996	A	G	0.684252	3q25.32	0.4612	intronic	RSRC1	NA	NA	NA
1931	12	rs7430565	rs4680434	3	158153016	T	A	0.684252	3q25.32	0.4612	intronic	RSRC1	NA	NA	NA
1932	12	rs7430565	rs6806702	3	158138728	T	C	0.684252	3q25.32	0.4612	intronic	RSRC1	NA	NA	NA
1933	12	rs7430565	rs12635901	3	158140637	G	T	0.683004	3q25.32	0.4612	intronic	RSRC1	NA	NA	NA
1934	12	rs7430565	rs12636560	3	158171454	C	G	0.682049	3q25.32	0.4632	intronic	RSRC1	NA	NA	NA
1935	12	rs7430565	rs9879545	3	158097269	A	G	0.681827	3q25.32	0.4622	intronic	RSRC1	NA	NA	NA
1936	12	rs7430565	rs6767008	3	158101060	C	G	0.681428	3q25.32	0.4662	intronic	RSRC1	NA	NA	NA
1937	12	rs7430565	rs9827781	3	158050196	T	C	0.680607	3q25.32	0.4682	intronic	RSRC1	NA	NA	NA
1938	12	rs7430565	rs4680433	3	158136848	G	A	0.674444	3q25.32	0.4692	intronic	RSRC1	NA	NA	NA
1939	12	rs7430565	rs199818681	3	158141753	T	G	0.666613	3q25.32	0.4553	intronic	RSRC1	NA	NA	NA
1940	12	rs7430565	rs200008658	3	158106411	T	A	0.665453	3q25.32	0.4553	intronic	RSRC1	NA	NA	NA
1941	12	rs7430565	rs9757953	3	158141636	G	A	0.64799	3q25.32	0.4473	intronic	RSRC1	NA	NA	NA
1942	12	rs7430565	rs9681398	3	158141275	A	G	0.613813	3q25.32	0.4324	intronic	RSRC1	NA	NA	NA
1943	12	rs7430565	rs12496767	3	158179237	C	A	0.611942	3q25.32	0.4314	intronic	RSRC1	NA	NA	NA
1944	12	rs7430565	rs6441201	3	158178324	G	A	0.611942	3q25.32	0.4314	intronic	RSRC1	NA	NA	Sporadic neuroblastoma
1945	12	rs7430565	rs9872889	3	158173566	C	G	0.611942	3q25.32	0.4314	intronic	RSRC1	NA	NA	NA
1946	12	rs7430565	rs1630524	3	158270299	T	C	0.606774	3q25.32	0.4781	ncRNA_intronic	LOC100996447	NA	NA	NA
1947	12	rs7430565	rs1656361	3	158268938	A	G	0.606774	3q25.32	0.4781	ncRNA_intronic	LOC100996447	NA	NA	NA
1948	12	rs7430565	rs1656363	3	158267124	T	C	0.606774	3q25.32	0.4781	ncRNA_intronic	LOC100996447	NA	NA	NA
1949	12	rs7430565	rs1656364	3	158266221	T	C	0.606774	3q25.32	0.4781	ncRNA_intronic	LOC100996447	NA	NA	NA
1950	12	rs7430565	rs1714511	3	158263941	T	G	0.606774	3q25.32	0.4781	ncRNA_intronic	LOC100996447	NA	NA	NA
1951	12	rs7430565	rs1714509	3	158252958	G	A	0.606774	3q25.32	0.4781	intronic	RSRC1	NA	NA	NA
1952	12	rs7430565	rs11719002	3	158143385	G	T	0.605022	3q25.32	0.4861	intronic	RSRC1	NA	NA	NA
1953	12	rs7430565	rs1656370	3	158276050	C	T	0.603854	3q25.32	0.4771	ncRNA_intronic	LOC100996447	NA	NA	NA
1954	12	rs7430565	rs1714525	3	158275144	C	A	0.599115	3q25.32	0.4781	ncRNA_intronic	LOC100996447	NA	NA	NA
1955	12	rs7430565	rs827165	3	158019781	T	G	0.565111	3q25.32	0.3012	intronic	RSRC1	NA	NA	NA
1956	12	rs7430565	rs1656377	3	158285280	T	C	0.563438	3q25.32	0.5795	ncRNA_intronic	LOC100996447	NA	NA	NA
1957	12	rs7430565	rs7630443	3	158123904	A	G	0.563339	3q25.32	0.4095	intronic	RSRC1	NA	NA	NA
1958	12	rs7430565	rs1210359	3	158007807	G	A	0.562735	3q25.32	0.3221	intronic	RSRC1	NA	NA	NA
1959	12	rs7430565	rs11710570	3	158056654	T	C	0.56046	3q25.32	0.4115	intronic	RSRC1	NA	NA	NA
1960	12	rs7430565	rs7650256	3	158110487	A	G	0.558147	3q25.32	0.4105	intronic	RSRC1	NA	NA	NA
1961	12	rs7430565	rs7651696	3	157895379	A	G	0.555639	3q25.32	0.3181	intronic	RSRC1	NA	NA	NA
1962	12	rs7430565	rs1978779	3	158211291	C	T	0.54918	3q25.32	0.4513	intronic	RSRC1	NA	NA	NA
1963	12	rs7430565	rs9812624	3	158209650	A	C	0.54918	3q25.32	0.4513	intronic	RSRC1	NA	NA	NA
1964	12	rs7430565	rs4510417	3	158209553	T	A	0.54918	3q25.32	0.4513	intronic	RSRC1	NA	NA	NA
1965	12	rs7430565	rs4431160	3	158209066	A	G	0.54918	3q25.32	0.4513	intronic	RSRC1	NA	NA	NA
1966	12	rs7430565	rs1369562	3	158208560	T	C	0.54918	3q25.32	0.4513	intronic	RSRC1	NA	NA	NA
1967	12	rs7430565	rs4680439	3	158208076	C	T	0.54918	3q25.32	0.4513	intronic	RSRC1	NA	NA	NA
1968	12	rs7430565	rs1978781	3	158206783	G	T	0.54918	3q25.32	0.4513	intronic	RSRC1	NA	NA	NA
1969	12	rs7430565	rs9835244	3	158203794	A	C	0.54918	3q25.32	0.4513	intronic	RSRC1	NA	NA	NA
1970	12	rs7430565	rs10936146	3	158203468	T	C	0.54918	3q25.32	0.4513	intronic	RSRC1	NA	NA	NA
1971	12	rs7430565	rs939117	3	158200869	C	G	0.54918	3q25.32	0.4513	intronic	RSRC1	NA	NA	NA
1972	12	rs7430565	rs6778202	3	158200575	T	A	0.54918	3q25.32	0.4513	intronic	RSRC1	NA	NA	NA
1973	12	rs7430565	rs6441204	3	158200213	T	A	0.54918	3q25.32	0.4513	intronic	RSRC1	NA	NA	NA
1974	12	rs7430565	rs6783284	3	158195550	C	A	0.54918	3q25.32	0.4513	intronic	RSRC1	NA	NA	NA
1975	12	rs7430565	rs6780896	3	158195395	G	A	0.54918	3q25.32	0.4513	intronic	RSRC1	NA	NA	NA
1976	12	rs7430565	rs11714869	3	158194720	G	A	0.54918	3q25.32	0.4513	intronic	RSRC1	NA	NA	NA
1977	12	rs7430565	rs11714821	3	158194685	C	T	0.54918	3q25.32	0.4513	intronic	RSRC1	NA	NA	NA
1978	12	rs7430565	rs6441203	3	158194140	G	A	0.54918	3q25.32	0.4513	intronic	RSRC1	NA	NA	NA
1979	12	rs7430565	rs1595030	3	158193667	G	A	0.54918	3q25.32	0.4513	intronic	RSRC1	NA	NA	NA
1980	12	rs7430565	rs7649463	3	158190313	A	G	0.54918	3q25.32	0.4513	intronic	RSRC1	NA	NA	NA
1981	12	rs7430565	rs56154405	3	158205088	G	T	0.548136	3q25.32	0.4503	intronic	RSRC1	NA	NA	NA
1982	12	rs7430565	rs6780782	3	158186335	T	C	0.54652	3q25.32	0.4503	intronic	RSRC1	NA	NA	NA
1983	12	rs7430565	rs6763767	3	158175520	T	G	0.53572	3q25.32	0.3986	intronic	RSRC1	NA	NA	NA
1984	12	rs7430565	rs9810114	3	158212055	T	C	0.535443	3q25.32	0.4483	intronic	RSRC1	NA	NA	NA
1985	12	rs7430565	rs9865460	3	158212019	G	A	0.532809	3q25.32	0.4473	intronic	RSRC1	NA	NA	NA
1986	12	rs7430565	rs12637678	3	158248622	G	A	0.526987	3q25.32	0.4513	intronic	RSRC1	NA	NA	NA
1987	12	rs7430565	rs7620927	3	158245883	A	G	0.525967	3q25.32	0.4503	intronic	RSRC1	NA	NA	NA
1988	12	rs7430565	rs58733163	3	158244196	A	G	0.525967	3q25.32	0.4503	intronic	RSRC1	NA	NA	NA
1989	12	rs7430565	rs1595028	3	158241898	T	C	0.525967	3q25.32	0.4503	intronic	RSRC1	NA	NA	NA
1990	12	rs7430565	rs1595029	3	158241767	A	C	0.525967	3q25.32	0.4503	intronic	RSRC1	NA	NA	Lung function (FVC),Lung function (FEV1)
1991	12	rs7430565	rs7639678	3	158241453	T	C	0.525967	3q25.32	0.4503	intronic	RSRC1	NA	NA	NA
1992	12	rs7430565	rs6441206	3	158241071	G	A	0.525967	3q25.32	0.4503	intronic	RSRC1	NA	NA	NA
1993	12	rs7430565	rs6780010	3	158235416	G	A	0.525967	3q25.32	0.4503	intronic	RSRC1	NA	NA	NA
1994	12	rs7430565	rs2363655	3	158234747	T	C	0.525967	3q25.32	0.4503	intronic	RSRC1	NA	NA	NA
1995	12	rs7430565	rs6776507	3	158234419	G	C	0.525967	3q25.32	0.4503	intronic	RSRC1	NA	NA	NA
1996	12	rs7430565	rs6775834	3	158233937	C	T	0.525967	3q25.32	0.4503	intronic	RSRC1	NA	NA	NA
1997	12	rs7430565	rs9683214	3	158232393	A	G	0.525967	3q25.32	0.4503	intronic	RSRC1	NA	NA	NA
1998	12	rs7430565	rs9790094	3	158231706	C	T	0.525967	3q25.32	0.4503	intronic	RSRC1	NA	NA	NA
[truncated: 4,096 more rows]
