# Supplementary material for: Bivariate genome-wide association analyses of the broad depression phenotype combined with major depressive disorder, bipolar disorder or schizophrenia reveal eight novel genetic loci for depression
Source: Mol Psychiatry. 2019 Jan 9;25(7):1420–9. doi: 10.1038/s41380-018-0336-6 (PMC7303007; doi:10.1038/s41380-018-0336-6)
Supplement: Supplementary file 8 — Supplementary Table 6 [file 41380_2018_336_MOESM8_ESM.xlsx]

## Sheet: Analysis 1
Supplementary Table 6: Analysis 1: Network enrichment analysis by including four gene sets as (i) closest genes to the gSNPs, (ii) closest genes to the nsSNPs (r2>0.50), (iii) closest genes to other types of SNPs (r2>0.80), and (iv) all eQTL genes from BRAINEAC, Westra, and GTEx.
GO id	Description	q-value	Occurrences in Sample	Occurrences in Genome
GO:0000786	nucleosome	1.56324e-05	7	17			Terms related to Ras superfamily, Rab family, and GTPase activity.
GO:1990104	DNA bending complex	1.56324e-05	7	17
GO:0032483	regulation of Rab protein signal transduction	6.43819e-05	8	32
GO:0044815	DNA packaging complex	9.17415e-05	7	23
GO:0017112	Rab guanyl-nucleotide exchange factor activity	0.000102389	7	24
GO:0032313	regulation of Rab GTPase activity	0.000596526	7	31
GO:0006334	nucleosome assembly	0.000688798	8	47
GO:0065004	protein-DNA complex assembly	0.00128227	9	70
GO:0031497	chromatin assembly	0.00372936	8	60
GO:0034728	nucleosome organization	0.0114108	8	71
GO:0071824	protein-DNA complex subunit organization	0.0114108	9	94
GO:0000785	chromatin	0.0152995	13	213
GO:0032993	protein-DNA complex	0.0202987	11	158
GO:0005088	Ras guanyl-nucleotide exchange factor activity	0.0238026	7	59
GO:0006333	chromatin assembly or disassembly	0.0261908	8	83
GO:0044212	transcription regulatory region DNA binding	0.0269052	14	267
GO:0000975	regulatory region DNA binding	0.0269052	14	268
GO:0001067	regulatory region nucleic acid binding	0.0269052	14	268
GO:0006323	DNA packaging	0.0317406	8	88
GO:0000976	transcription regulatory region sequence-specific DNA binding	0.0384656	8	91
GO:0034405	response to fluid shear stress	0.0542009	4	16
