# Supplementary material for: Bivariate genome-wide association analyses of the broad depression phenotype combined with major depressive disorder, bipolar disorder or schizophrenia reveal eight novel genetic loci for depression
Source: Mol Psychiatry. 2019 Jan 9;25(7):1420–9. doi: 10.1038/s41380-018-0336-6 (PMC7303007; doi:10.1038/s41380-018-0336-6)
Supplement: Supplementary file 9 — Supplementary Table 7 [file 41380_2018_336_MOESM9_ESM.xlsx]

## Sheet: Analysis 2
Supplementary Table 7: Analysis 2: Network enrichment analysis by including only gene set (i) closest genes to the gSNPs.
GO id	Description	q-value	Occurrences in Sample	Occurrences in Genome
GO:0017112	Rab guanyl-nucleotide exchange factor activity	1.62265e-25	16	24			Terms related to Ras superfamily, Rab family, and GTPase activity.
GO:0032313	regulation of Rab GTPase activity	3.18365e-23	16	31			Terms related to nervous system development and differentiation.
GO:0032483	regulation of Rab protein signal transduction	4.22035e-23	16	32
GO:0005088	Ras guanyl-nucleotide exchange factor activity	4.94069e-18	16	59
GO:0005085	guanyl-nucleotide exchange factor activity	1.17627e-12	16	123
GO:0032318	regulation of Ras GTPase activity	1.61809e-11	17	175
GO:0046578	regulation of Ras protein signal transduction	3.64063e-10	17	213
GO:0043087	regulation of GTPase activity	3.2963e-08	17	285
GO:0033124	regulation of GTP catabolic process	3.2963e-08	17	286
GO:0042581	specific granule	0.0013857	4	11
GO:0045664	regulation of neuron differentiation	0.00139369	10	188
GO:0045666	positive regulation of neuron differentiation	0.00254519	5	29
GO:0051960	regulation of nervous system development	0.00267764	11	256
GO:0050767	regulation of neurogenesis	0.00622565	10	228
GO:0000982	RNA polymerase II core promoter proximal region sequence-specific DNA binding transcription factor activity	0.0726365	5	59
GO:0048880	sensory system development	0.084299	3	12
GO:0003151	outflow tract morphogenesis	0.0847823	4	33
GO:0043565	sequence-specific DNA binding	0.0847823	9	255
