# Supplementary material for: Bivariate genome-wide association analyses of the broad depression phenotype combined with major depressive disorder, bipolar disorder or schizophrenia reveal eight novel genetic loci for depression
Source: Mol Psychiatry. 2019 Jan 9;25(7):1420–9. doi: 10.1038/s41380-018-0336-6 (PMC7303007; doi:10.1038/s41380-018-0336-6)
Supplement: Supplementary file 11 — Supplementary Table 9 [file 41380_2018_336_MOESM11_ESM.xlsx]

## Sheet: Analysis 4
Supplementary Table 9: Analysis 4: Network enrichment analysis by including only gene set (iv) all eQTL genes from BRAINEAC, Westra, and GTEx.
GO id	Description	q-value	Occurrences in Sample	Occurrences in Genome
GO:1990104	DNA bending complex	1.14378e-05	6	17
GO:0000786	nucleosome	1.14378e-05	6	17
GO:0044815	DNA packaging complex	6.01037e-05	6	23
GO:0006334	nucleosome assembly	0.00418213	6	47
GO:0032993	protein-DNA complex	0.00631973	9	158
GO:0031497	chromatin assembly	0.0120729	6	60
GO:0034728	nucleosome organization	0.0243333	6	71
GO:0065004	protein-DNA complex assembly	0.0243333	6	70
GO:0006333	chromatin assembly or disassembly	0.0532498	6	83
GO:0006323	DNA packaging	0.0668853	6	88
GO:0071103	DNA conformation change	0.0786533	7	135
GO:0071824	protein-DNA complex subunit organization	0.0809414	6	94
